# Supplementary material for: Global ocean redox changes before and during the Toarcian Oceanic Anoxic Event
Source: Nat Commun. 2023 Feb 13;14:815. doi: 10.1038/s41467-023-36516-x (PMC9925726; doi:10.1038/s41467-023-36516-x)
Supplement: Supplementary file 4 — Supplementary Dataset 1 [file 41467_2023_36516_MOESM4_ESM.xlsx]

## Sheet: Sheet1
Stratigraphic	Model	Redox	Depth	δ13Corg	Corg	Al	V	Mn	Co	Mo	Cd	U	Re
Unit	Interval	Interpretation	m	‰	wt%	wt%	μg/g	μg/g	μg/g	μg/g	μg/g	μg/g	ng/g
Poker Chip Shale	Post-N-CIE	Dysoxic	1570.15	-28.13	3.75	8.61	208.59	224.77	7.84	11.49	1.73	2.59	116.43
Poker Chip Shale	Post-N-CIE	Dysoxic	1570.76	-28.05	5.07	5.28	487.34	148.5	7.85	32.91	51.06	5.16	313.33
Poker Chip Shale	Post-N-CIE	Dysoxic	1571.33	-28.14	5.04	6.17	142.25	162.54	6.89	7.78	0.66	5.67	96.12
Poker Chip Shale	Post-N-CIE	Dysoxic	1571.92	-28.35	4.2	7.78	342.7	342.86	10.25	11.83	1.48	3.4	32.82
Poker Chip Shale	Post-N-CIE	Dysoxic	1572.58	-28.52	5.64	4.89	148.67	168.41	4.63	4.29	0.39	3.91	33.58
Poker Chip Shale	Post-N-CIE	Dysoxic	1573.31	-28.37	5.27	5.61	221.07	99.28	4.58	7.84	1.46	4.98	118.5
Poker Chip Shale	Post-N-CIE	Dysoxic	1574.17	-28.59	4.43	6.68	258.4	123.89	7.64	11.47	1.97	4.78	96.04
Poker Chip Shale	Post-N-CIE	Dysoxic	1574.53	-28.86	3.99	7	753.67	246.42	9.33	50	91	9.12	455.55
Poker Chip Shale	Post-N-CIE	Dysoxic	1574.85	-29.67	3.2	8.4	454.52	412.35	11.52	25.74	1.05	12.32	41.3
Gordondale	4	Euxinic	1575	-29.72	9.18	2.69	447.26	127.67	5.69	115.38	11.95	6.71	256.56
Gordondale	4	Euxinic	1575.25	-29.56	4.24	5.35	1111.16	170.45	7.28	114.38	24.16	7.51	217.83
Gordondale	4	Euxinic	1575.35	-29.41	4.51	6.77	1191.4	228.66	9.22	107.66	21.6	9.3	260.94
Gordondale	4	Euxinic	1575.46	-29.52	4.78	6.16	1169.47	309.02	8.56	104.21	14	17.75	224.78
Gordondale	4	Euxinic	1575.61	-29.57	4.24	5.91	1190.93	455.65	9.39	107.19	12.78	17.52	215.93
Gordondale	4	Euxinic	1575.82	-29.72	4.57	4.38	883.74	294.72	7.73	85.73	16.82	14.89	282.99
Gordondale	4	Euxinic	1575.93	-29.7	3.91	10.09	1532.99	384.22	9.64	75.95	13.93	9.81	201.24
Gordondale	4	Euxinic	1576.11	-29.66	5.6	3.41	928.68	265.14	7.85	111.28	22.05	17.35	274.53
Gordondale	4	Euxinic	1576.37	-29.6	4.76	10.57	2165.51	307.36	19.03	165.82	32.25	13.8	458.24
Gordondale	4	Euxinic	1576.41	-29.69	4.93	4.67	1099.52	259.5	8.92	105.07	32.26	15.19	350.36
Gordondale	4	Euxinic	1576.59	-29.5	5.03	6.1	1210.17	214.2	9.33	102.33	21.23	16.47	307.29
Gordondale	3	Non-Euxinic Anoxic	1576.82	-29.57	5.24	4.54	911.85	206.38	6.73	53.86	18.66	10.46	183.55
Gordondale	3	Non-Euxinic Anoxic	1576.91	-29.73	6.31	4.29	949.79	228.02	7.44	48.03	28.37	16.73	195.62
Gordondale	3	Non-Euxinic Anoxic	1577.11	-29.45	4.97	6.23	608.75	205.99	7.38	30.04	3.02	9.12	166.28
Gordondale	3	Non-Euxinic Anoxic	1577.24	-29.75	5.14	3.99	940.26	269.43	5.9	46.94	38.62	6.32	185.92
Gordondale	3	Non-Euxinic Anoxic	1577.36	-29.58	4.93	5.09	1014.3	288.97	8.22	51.12	38.29	9.28	203.65
Gordondale	3	Non-Euxinic Anoxic	1577.61	-29.86	4.63	3.98	574.99	661.38	7.56	29.04	6.63	5.19	110.67
Gordondale	3	Non-Euxinic Anoxic	1577.84	-29.17	4.31	8.46	1526.99	267.6	12.51	72.93	38.89	10.27	428.48
Gordondale	3	Non-Euxinic Anoxic	1578.93	-29.78	4.14	4.87	198.99	154.29	5.69	13.84	1.64	5.22	124.31
Gordondale	3	Non-Euxinic Anoxic	1579.06	-29.83	4.15	4	381.02	185.79	4.93	33.32	8.91	5.56	245.5
Gordondale	3	Dysoxic	1579.1	-29.77	4.12	4.62	391.9	216.29	7.1	28.54	7.88	7.12	287.73
Gordondale	3	Dysoxic	1579.32	-29.92	5.35	5.05	226.79	136.22	6.87	9.84	1.27	5.49	99.49
Gordondale	3	Non-Euxinic Anoxic	1579.61	-29.92	3.79	5.12	261.99	209.18	5.79	12.18	1.45	8.89	101.03
Gordondale	3	Dysoxic	1579.93	-30.13	4.99	3.51	257.12	133.07	5.59	11.74	8.15	10.77	140.04
Gordondale	3	Non-Euxinic Anoxic	1580.09	-29.84	3.61	5.59	387.47	142.91	6.96	15.02	1.77	10.31	110.98
Gordondale	3	Non-Euxinic Anoxic	1580.27	-29.97	4.53	4.09	461.41	139.01	7.79	43.53	15.79	11.82	373.36
Gordondale	3	Non-Euxinic Anoxic	1580.51	-29.87	4.69	4.98	623.72	156.16	8.51	32.55	4.41	18.19	238.77
Gordondale	3	Non-Euxinic Anoxic	1580.62	-30.14	6.96	2.52	330.87	100.37	3.06	13.18	5.86	7.92	104.12
Gordondale	3	Dysoxic	1580.76	-30.04	7.05	3.41	221.98	136.43	5.55	15.65	2.82	9.08	187.75
Gordondale	3	Non-Euxinic Anoxic	1580.94	-30.46	10	1.75	120.29	32.24	5.58	31.72	2.45	34.21	196.05
Gordondale	3	Non-Euxinic Anoxic	1581.17	-29.75	3.79	9.88	708.01	183.21	9.43	18.25	3.09	13.1	144.17
Gordondale	3	Non-Euxinic Anoxic	1581.33	-29.91	5.31	4.61	289.12	193.76	10.64	52.62	2.85	28.97	286.51
Gordondale	3	Dysoxic	1581.52	-29.91	4.38	3.42	228.17	100.61	7.51	27.31	3.25	14	268.27
Gordondale	3	Non-Euxinic Anoxic	1581.71	-29.97	5.02	6.38	252.53	189.31	9.18	10.61	1.38	13.77	73.1
Gordondale	3	Dysoxic	1581.85	-30.4	6.49	2.05	110.72	87.14	3.62	12.8	1	18.85	185.71
Gordondale	3	Dysoxic	1582.1	-30.06	6.52	2.07	78.08	102.06	3.82	3.88	0.39	6.75	83.03
Gordondale	2	Dysoxic	1582.23	-28.48	6.35	2.74	120.92	109.69	4.43	7.22	0.89	10.07	119.24
Gordondale	2	Dysoxic	1582.55	-29.32	5.1	4.35	177.79	154.65	7.05	17.97	2.27	19.16	189.24
Gordondale	2	Non-Euxinic Anoxic	1583.08	-29.53	5.73	2.27	207.72	112.54	3.27	28.25	3.68	8.51	194.62
Gordondale	2	Non-Euxinic Anoxic	1583.08	-29.58	5.87	2.73	247.17	138.64	5.89	26.1	3.69	11.26	189.67
Gordondale	2	Non-Euxinic Anoxic	1583.89	-29.54	4.99	2.81	99.75	203.74	11.55	11.72	0.9	4.01	76.58
Gordondale	2	Non-Euxinic Anoxic	1584.23	-28.9	5.5	5.71	120.72	124.36	7.12	39.66	1.76	12.18	123.46
Gordondale	2	Non-Euxinic Anoxic	1584.58	0	5.42	2.12	75.67	66.91	3.5	14.37	1.2	4.4	41.05
Gordondale	1	Euxinic	1584.95	-28.94	11.05	3.64	1281.58	70.82	7.6	295.21	44.62	25.28	145.81
Gordondale	1	Euxinic	1585.28	-29.05	7.54	3.6	1984.44	97.55	9.79	369.89	39.62	35.76	242.49
Gordondale	1	Euxinic	1585.35	-29.04	9.63	3.38	846.42	73.51	3.28	118.9	6.15	17.92	141.92
Gordondale	1	Euxinic	1585.46	-29.03	9.92	2.57	1152.03	79.17	6.99	188.59	21.18	24.75	155.48
Gordondale	1	Euxinic	1586.05	-29.46	10.6	1.67	1414.64	54.13	4.12	258.35	39.81	18.99	217.72
Gordondale	1	Euxinic	1586.36	-29.27	9.56	2.3	930.76	74.19	5.33	195.15	22.62	18.03	160.16
Gordondale	1	Euxinic	1586.47	-29.12	9.81	2.18	1168.48	62.04	6.76	267.33	25.67	19.68	352.78
Gordondale	1	Euxinic	1586.6	-28.55	10.45	3.63	626.34	75.05	5.49	86.74	5.33	13.39	235.71
Gordondale	1	Euxinic	1586.84	-29.19	11.5	1.31	1053.63	56.18	4.89	245.34	18.12	19.64	234.78
Gordondale	1	Euxinic	1587.1	-28.67	5.74	3.23	1642.41	67.31	5.41	170.38	19.37	14.05	226.18
Gordondale	1	Euxinic	1587.64	-29.52	7.91	1.02	261.77	41.36	2.64	21.13	1.3	3.52	53.96
Gordondale	1	Euxinic	1587.99	-29.88	6.6	1.94	540.17	68.1	1.96	54.94	8.45	5.94	99.96
Gordondale	1	Euxinic	1588.47	0	4.67	2.13	1065.37	65.42	5.23	133.65	25.68	13.95	181.14
Gordondale	1	Euxinic	1589.32	-30.32	9.44	0.92	502.66	48.55	2.85	80.09	16.01	10.73	149.37
Gordondale	1	Euxinic	1589.33	-30.29	9.74	0.86	453.64	48.13	2.72	64.48	15.45	4.1	140.19
Gordondale	1	Euxinic	1589.34	-29.46	10.2	1.01	508.34	52.81	3.43	64.11	13.41	9.79	132.87
Gordondale	1	Euxinic	1589.35	-29.99	9.57	1.09	539.52	60.36	3.61	81.59	17.01	7.32	175.81
Gordondale	1	Euxinic	1589.52	-28.5	4.11	3.51	2239.95	128.97	7.95	279.17	54.57	21.81	363.75
Gordondale	1	Euxinic	1589.96	-30.02	6.05	2.05	717.52	85.39	2.81	72.38	9.75	24.02	174.37
Gordondale	1	Euxinic	1590.38	-30.29	10	0.65	670.62	29.73	2.83	70.05	16.84	5.83	109.83
Gordondale	1	Euxinic	1591.05	-29.09	4.88	2.61	988.23	103.05	5.5	177.25	39.05	19.28	303.07
Gordondale	1	Euxinic	1591.74	-29.97	6.01	1.73	2188.14	69.21	3.81	308.68	44.86	25.3	420.2
Gordondale	1	Euxinic	1592.37	-29.83	6.77	1.59	1591.45	69.22	4.08	212.1	32.31	31.87	297.57
Gordondale	1	Euxinic	1593.27	-30.43	9.57	1.2	1168.44	60.29	6.04	185.8	11.12	24.88	200.65
Gordondale	1	Euxinic	1593.44	-30.27	7.66	1.41	2188.02	78.55	5.55	249.8	32.69	27.97	272.72
Gordondale	1	Euxinic	1594	-30.08	5.64	1.97	1429.81	71.43	3.52	124.33	32.43	14.03	217.2
Gordondale	1	Euxinic	1594.66	-29.96	6.81	1.74	1015.62	101.82	4.94	101.98	8.67	18.7	237.89
Gordondale	1	Euxinic	1595.17	-30.56	7.63	1.39	1182.15	63.02	2.52	212.23	34.89	10.85	234.38
Gordondale	1	Euxinic	1595.51	-29.52	5.52	3.44	1128.4	75.23	3.2	194.49	49.55	15.91	371.05
