# Supplementary material for: Global ocean redox changes before and during the Toarcian Oceanic Anoxic Event
Source: Nat Commun. 2023 Feb 13;14:815. doi: 10.1038/s41467-023-36516-x (PMC9925726; doi:10.1038/s41467-023-36516-x)
Supplement: Supplementary file 5 — Source Code [file 41467_2023_36516_MOESM5_ESM.xlsx]

## Sheet: User Inputs
Supplement to Global ocean redox changes before and during the Toarcian Oceanic Anoxic Event Kunert, A., Kendall, B. (2023)
This spreadsheet was developed to provide readers access to the Re and Mo mass balance models applied in the Article. The code was developed using the principles and system of equations presented in Sheen et al. (2018, GCA) and Reinhard et al. (2013, PNAS). The cells below can be modified by the reader to fulfil the desired local and global environmental conditions. Minimum and maximum BMAR are l…
Modern Riverine Flux Multiplier	1	×
Bulk Mass Accu. Rate, BMAR	0.0043	g/cm2/yr
BMAR Max (User Chosen)	0.0057	g/cm2/yr
BMAR Min (User Chosen)	0.0034	g/cm2/yr
bRe,anoxic	1.339	ng/cm2/yr
bRe,intermediate	0.415	ng/cm2/yr
bRe,oxic	0.0016	ng/cm2/yr
bMo,euxinic	1.53	μg/cm2/yr
bMo,intermediate	0.27	μg/cm2/yr
bMo,oxic	0.00275	μg/cm2/yr
Tunable Ratio (Re), rRe	0.0132399		bRe tune,anoxic	1.33901	ng/cm2/yr
Tunable Ratio (Mo), rMo	0.0293526		bMo tune,euxinic	1.52964	μg/cm2/yr

## Sheet: Re Model
Absolute Depth, Z (m)	eTOPO Area Above Depth (cm2)	% Total SF Area (Model Aanoxic)	(S2) Model Aoxic (%)	Model Aoxic (cm2)	Model Aintermediate (cm2)	(S3) New steady state b'anoxic (ng Re/cm2/yr)	(S4) Middleburg bCorg (mmol/cm2/yr)	(S5) FCorg (mmol/yr)	(S6) FCorg-tuned baC (ng/cm2/yr)	(S7) Scaled ba (ng Re/cm2/yr)	(S8) Sed Enrichment, [Re]auth (ng/g)	Max (User defined)	Min (User defined)
0	0	0	0.9533	3.44773e+18	1.68897e+17	1.41472	0.5433	0
0.726723	3978293440000000	0.0011	0.9522	3.44376e+18	1.68897e+17	1.32171	0.542945	2.1607e+15	1.33901	1.3217	307.372	231.877	388.735
1	5474290000000000	0.00151364	0.951786	3.44226e+18	1.68897e+17	1.28982	0.542811	2972843857753324	1.33885	1.28997	299.993	226.311	379.403
2	1.08818e+16	0.00300881	0.950291	3.43685e+18	1.68897e+17	1.18637	0.542323	5906753720169856	1.33825	1.18703	276.054	208.251	349.127
3	1.44609e+16	0.00399845	0.949302	3.43327e+18	1.68897e+17	1.12656	0.541835	7846935787632732	1.3378	1.12757	262.225	197.819	331.637
4	1.77536e+16	0.00490888	0.948391	3.42998e+18	1.68897e+17	1.07662	0.541348	9630239049775668	1.33733	1.07797	250.691	189.118	317.05
5	2.17489e+16	0.00601359	0.947286	3.42598e+18	1.68897e+17	1.02168	0.540861	1.17921e+16	1.33672	1.02342	238.004	179.547	301.005
6	2.48765e+16	0.00687837	0.946422	3.42286e+18	1.68897e+17	0.982425	0.540374	1.3483e+16	1.33623	0.984459	228.944	172.712	289.547
7	2.74318e+16	0.00758491	0.945715	3.4203e+18	1.68897e+17	0.952527	0.539888	1.48632e+16	1.3358	0.954806	222.048	167.51	280.825
8	2.99099e+16	0.0082701	0.94503	3.41782e+18	1.68897e+17	0.925221	0.539402	1.62004e+16	1.33536	0.927743	215.754	162.762	272.866
9	3.22889e+16	0.0089279	0.944372	3.41544e+18	1.68897e+17	0.90044	0.538917	1.74831e+16	1.33491	0.903199	210.046	158.456	265.647
10	3.53392e+16	0.0097713	0.943529	3.41239e+18	1.68897e+17	0.870545	0.538432	1.91262e+16	1.33432	0.8736	203.163	153.263	256.941
11	3.77767e+16	0.0104453	0.942855	3.40996e+18	1.68897e+17	0.848045	0.537948	2.0438e+16	1.33384	0.851329	197.983	149.356	250.391
12	4.02661e+16	0.0111336	0.942166	3.40747e+18	1.68897e+17	0.826236	0.537464	2.17766e+16	1.33333	0.829749	192.965	145.57	244.044
13	4.25579e+16	0.0117673	0.941533	3.40518e+18	1.68897e+17	0.807127	0.53698	2.30078e+16	1.33285	0.81085	188.57	142.254	238.485
14	4.50048e+16	0.0124439	0.940856	3.40273e+18	1.68897e+17	0.787676	0.536497	2.43212e+16	1.33233	0.791618	184.097	138.88	232.829
15	4.78617e+16	0.0132338	0.940066	3.39987e+18	1.68897e+17	0.76612	0.536015	2.58532e+16	1.33172	0.770309	179.142	135.142	226.561
16	5.03122e+16	0.0139113	0.939389	3.39742e+18	1.68897e+17	0.74855	0.535533	2.71661e+16	1.33119	0.75294	175.102	132.095	221.453
17	5.25682e+16	0.0145351	0.938765	3.39517e+18	1.68897e+17	0.733071	0.535051	2.83737e+16	1.3307	0.737644	171.545	129.411	216.954
18	5.49718e+16	0.0151997	0.9381	3.39276e+18	1.68897e+17	0.71727	0.534569	2.96592e+16	1.33017	0.722033	167.915	126.672	212.363
19	5.74094e+16	0.0158737	0.937426	3.39032e+18	1.68897e+17	0.701925	0.534089	3.09617e+16	1.32962	0.706876	164.39	124.013	207.905
20	6.11089e+16	0.0168966	0.936403	3.38662e+18	1.68897e+17	0.679851	0.533608	3.29367e+16	1.32881	0.685067	159.318	120.187	201.49
21	6.38586e+16	0.0176569	0.935643	3.38388e+18	1.68897e+17	0.664324	0.533128	3.44032e+16	1.32821	0.669721	155.749	117.495	196.977
22	6.6473e+16	0.0183798	0.93492	3.38126e+18	1.68897e+17	0.650205	0.532648	3.57964e+16	1.32764	0.655767	152.504	115.047	192.873
23	6.87962e+16	0.0190222	0.934278	3.37894e+18	1.68897e+17	0.638152	0.532169	3.70333e+16	1.32713	0.643857	149.734	112.957	189.37
24	7.13072e+16	0.0197165	0.933584	3.37643e+18	1.68897e+17	0.625618	0.531691	3.8369e+16	1.32658	0.631474	146.855	110.785	185.728
25	7.38535e+16	0.0204205	0.932879	3.37388e+18	1.68897e+17	0.6134	0.531212	3.97222e+16	1.32602	0.619405	144.048	108.668	182.178
26	7.62876e+16	0.0210936	0.932206	3.37145e+18	1.68897e+17	0.602159	0.530734	4.10147e+16	1.32548	0.608302	141.466	106.72	178.912
27	7.84764e+16	0.0216988	0.931601	3.36926e+18	1.68897e+17	0.592397	0.530257	4.21758e+16	1.32499	0.598662	139.224	105.028	176.077
28	8.11299e+16	0.0224325	0.930868	3.3666e+18	1.68897e+17	0.580978	0.52978	4.35822e+16	1.32439	0.587388	136.602	103.051	172.761
29	8.34961e+16	0.0230867	0.930213	3.36424e+18	1.68897e+17	0.571161	0.529303	4.48352e+16	1.32385	0.577696	134.348	101.35	169.91
30	8.63002e+16	0.023862	0.929438	3.36143e+18	1.68897e+17	0.559948	0.528827	4.63188e+16	1.32322	0.566626	131.773	99.408	166.655
31	8.86494e+16	0.0245116	0.928788	3.35908e+18	1.68897e+17	0.550887	0.528351	4.75606e+16	1.32269	0.557681	129.693	97.8387	164.024
32	9.10104e+16	0.0251644	0.928136	3.35672e+18	1.68897e+17	0.542072	0.527876	4.88074e+16	1.32215	0.548979	127.67	96.3122	161.465
33	9.32219e+16	0.0257759	0.927524	3.35451e+18	1.68897e+17	0.534067	0.527401	4.99743e+16	1.32165	0.541079	125.832	94.9262	159.141
34	9.55765e+16	0.0264269	0.926873	3.35216e+18	1.68897e+17	0.5258	0.526927	5.12155e+16	1.32111	0.532922	123.935	93.4951	156.742
35	9.80638e+16	0.0271147	0.926185	3.34967e+18	1.68897e+17	0.517341	0.526453	5.25256e+16	1.32053	0.524576	121.994	92.0308	154.287
36	1.00624e+17	0.0278225	0.925478	3.34711e+18	1.68897e+17	0.508914	0.525979	5.38726e+16	1.31994	0.516262	120.061	90.5723	151.842
37	1.02854e+17	0.0284393	0.924861	3.34488e+18	1.68897e+17	0.501792	0.525506	5.50454e+16	1.31943	0.509236	118.427	89.3396	149.775
38	1.05429e+17	0.0291512	0.924149	3.3423e+18	1.68897e+17	0.493815	0.525033	5.63978e+16	1.31883	0.501367	116.597	87.9591	147.461
39	1.07735e+17	0.0297887	0.923511	3.34e+18	1.68897e+17	0.486884	0.524561	5.76077e+16	1.31829	0.494531	115.007	86.7598	145.45
40	1.10666e+17	0.0305991	0.922701	3.33707e+18	1.68897e+17	0.478348	0.524089	5.91446e+16	1.31762	0.486112	113.049	85.2827	142.974
41	1.13049e+17	0.0312582	0.922042	3.33468e+18	1.68897e+17	0.471625	0.523618	6.03933e+16	1.31707	0.479479	111.507	84.1192	141.023
42	1.15463e+17	0.0319255	0.921375	3.33227e+18	1.68897e+17	0.465007	0.523147	6.16563e+16	1.31651	0.472952	109.989	82.9741	139.104
43	1.17708e+17	0.0325463	0.920754	3.33003e+18	1.68897e+17	0.459016	0.522676	6.28304e+16	1.31599	0.467043	108.615	81.9374	137.366
44	1.20197e+17	0.0332345	0.920066	3.32754e+18	1.68897e+17	0.452551	0.522206	6.41308e+16	1.31541	0.460668	107.132	80.8189	135.49
45	1.22853e+17	0.0339689	0.919331	3.32488e+18	1.68897e+17	0.44585	0.521736	6.55171e+16	1.31479	0.45406	105.595	79.6597	133.547
46	1.25431e+17	0.0346818	0.918618	3.3223e+18	1.68897e+17	0.439533	0.521267	6.68618e+16	1.31419	0.44783	104.146	78.5666	131.715
47	1.27898e+17	0.0353638	0.917936	3.31984e+18	1.68897e+17	0.433655	0.520798	6.81469e+16	1.31362	0.442033	102.798	77.5497	130.01
48	1.30652e+17	0.0361254	0.917175	3.31708e+18	1.68897e+17	0.427273	0.520329	6.95807e+16	1.31298	0.43574	101.335	76.4456	128.159
49	1.33175e+17	0.0368228	0.916477	3.31456e+18	1.68897e+17	0.421592	0.519861	7.08927e+16	1.3124	0.430137	100.032	75.4626	126.511
50	1.35393e+17	0.0374363	0.915864	3.31234e+18	1.68897e+17	0.416719	0.519393	7.20455e+16	1.31189	0.425331	98.9142	74.6195	125.097
51	1.37113e+17	0.0379119	0.915388	3.31062e+18	1.68897e+17	0.413017	0.518926	7.29385e+16	1.31149	0.421682	98.0655	73.9793	124.024
52	1.38879e+17	0.0384	0.9149	3.30886e+18	1.68897e+17	0.409286	0.518459	7.38541e+16	1.31107	0.418005	97.2105	73.3342	122.943
53	1.40441e+17	0.0388321	0.914468	3.30729e+18	1.68897e+17	0.406039	0.517993	7.46641e+16	1.3107	0.414806	96.4665	72.773	122.002
54	1.42077e+17	0.0392845	0.914016	3.30566e+18	1.68897e+17	0.402694	0.517527	7.55111e+16	1.3103	0.411513	95.7007	72.1953	121.033
55	1.43567e+17	0.0396964	0.913604	3.30417e+18	1.68897e+17	0.399696	0.517061	7.62817e+16	1.30994	0.408563	95.0146	71.6776	120.165
56	1.45137e+17	0.0401304	0.91317	3.3026e+18	1.68897e+17	0.396586	0.516596	7.70929e+16	1.30956	0.405502	94.3029	71.1408	119.265
57	1.46577e+17	0.0405287	0.912771	3.30116e+18	1.68897e+17	0.393773	0.516132	7.78368e+16	1.3092	0.402737	93.6597	70.6556	118.452
58	1.48104e+17	0.0409509	0.912349	3.29963e+18	1.68897e+17	0.390834	0.515667	7.86246e+16	1.30881	0.399849	92.9881	70.1489	117.603
59	1.4954e+17	0.0413478	0.911952	3.29819e+18	1.68897e+17	0.388112	0.515203	7.93644e+16	1.30845	0.397175	92.3662	69.6798	116.816
60	1.51153e+17	0.041794	0.911506	3.29658e+18	1.68897e+17	0.385097	0.51474	8.01954e+16	1.30803	0.394214	91.6777	69.1603	115.945
61	1.52569e+17	0.0421854	0.911115	3.29516e+18	1.68897e+17	0.382489	0.514277	8.09238e+16	1.30766	0.391655	91.0825	68.7114	115.193
62	1.54058e+17	0.042597	0.910703	3.29368e+18	1.68897e+17	0.379786	0.513814	8.1689e+16	1.30728	0.389002	90.4656	68.246	114.412
63	1.55433e+17	0.0429774	0.910323	3.2923e+18	1.68897e+17	0.377321	0.513352	8.23955e+16	1.30691	0.386585	89.9035	67.822	113.702
64	1.56894e+17	0.0433814	0.909919	3.29084e+18	1.68897e+17	0.374738	0.51289	8.31453e+16	1.30652	0.384053	89.3147	67.3777	112.957
65	1.58277e+17	0.0437636	0.909536	3.28946e+18	1.68897e+17	0.372326	0.512429	8.38539e+16	1.30615	0.381691	88.7653	66.9633	112.262
66	1.59743e+17	0.044169	0.909131	3.28799e+18	1.68897e+17	0.369802	0.511968	8.46049e+16	1.30575	0.379218	88.1903	66.5295	111.535
67	1.61111e+17	0.0445473	0.908753	3.28662e+18	1.68897e+17	0.367477	0.511507	8.53051e+16	1.30538	0.376943	87.6611	66.1303	110.865
68	1.62569e+17	0.0449504	0.90835	3.28516e+18	1.68897e+17	0.365032	0.511047	8.60504e+16	1.30497	0.37455	87.1047	65.7106	110.162
69	1.63953e+17	0.0453331	0.907967	3.28378e+18	1.68897e+17	0.362741	0.510587	8.67574e+16	1.30459	0.372309	86.5834	65.3173	109.503
70	1.65448e+17	0.0457463	0.907554	3.28229e+18	1.68897e+17	0.360299	0.510128	8.75202e+16	1.30417	0.369921	86.0281	64.8984	108.8
71	1.66838e+17	0.0461308	0.907169	3.2809e+18	1.68897e+17	0.358056	0.509669	8.82291e+16	1.30378	0.367729	85.5183	64.5138	108.156
72	1.68278e+17	0.0465288	0.906771	3.27946e+18	1.68897e+17	0.355763	0.509211	8.89625e+16	1.30337	0.365489	84.9974	64.1208	107.497
73	1.69625e+17	0.0469015	0.906399	3.27811e+18	1.68897e+17	0.353643	0.508753	8.96485e+16	1.30298	0.363418	84.5159	63.7576	106.888
74	1.71021e+17	0.0472875	0.906013	3.27671e+18	1.68897e+17	0.351474	0.508295	9.03584e+16	1.30258	0.3613	84.0234	63.386	106.265
75	1.72335e+17	0.0476508	0.905649	3.2754e+18	1.68897e+17	0.349456	0.507838	9.1026e+16	1.3022	0.359331	83.5654	63.0406	105.686
76	1.737e+17	0.0480282	0.905272	3.27403e+18	1.68897e+17	0.347384	0.507381	9.17187e+16	1.3018	0.357311	83.0955	62.6861	105.091
77	1.74986e+17	0.0483837	0.904916	3.27275e+18	1.68897e+17	0.345455	0.506924	9.2371e+16	1.30142	0.355429	82.6579	62.356	104.538
78	1.76312e+17	0.0487504	0.90455	3.27142e+18	1.68897e+17	0.343487	0.506468	9.30428e+16	1.30103	0.353512	82.212	62.0196	103.974
79	1.77572e+17	0.0490988	0.904201	3.27016e+18	1.68897e+17	0.341639	0.506013	9.36807e+16	1.30065	0.351711	81.7931	61.7036	103.444
80	1.78882e+17	0.049461	0.903839	3.26885e+18	1.68897e+17	0.339737	0.505557	9.43433e+16	1.30026	0.349859	81.3626	61.3788	102.9
81	1.80111e+17	0.0498008	0.903499	3.26762e+18	1.68897e+17	0.337973	0.505103	9.49643e+16	1.29989	0.348142	80.9632	61.0775	102.395
82	1.81392e+17	0.0501551	0.903145	3.26634e+18	1.68897e+17	0.336153	0.504648	9.56112e+16	1.2995	0.346371	80.5513	60.7668	101.874
83	1.82609e+17	0.0504914	0.902809	3.26512e+18	1.68897e+17	0.334443	0.504194	9.62248e+16	1.29913	0.344708	80.1645	60.475	101.385
84	1.83849e+17	0.0508345	0.902466	3.26388e+18	1.68897e+17	0.332717	0.503741	9.685e+16	1.29875	0.34303	79.7743	60.1806	100.891
85	1.8504e+17	0.0511636	0.902136	3.26269e+18	1.68897e+17	0.331078	0.503288	9.74494e+16	1.29838	0.341436	79.4038	59.9011	100.422
86	1.86249e+17	0.0514979	0.901802	3.26148e+18	1.68897e+17	0.329429	0.502835	9.80577e+16	1.298	0.339834	79.0313	59.6201	99.9513
87	1.87407e+17	0.0518182	0.901482	3.26033e+18	1.68897e+17	0.327864	0.502382	9.86399e+16	1.29764	0.338316	78.6781	59.3536	99.5046
88	1.88595e+17	0.0521465	0.901154	3.25914e+18	1.68897e+17	0.326276	0.50193	9.92361e+16	1.29726	0.336774	78.3196	59.0832	99.0513
89	1.89748e+17	0.0524653	0.900835	3.25799e+18	1.68897e+17	0.324749	0.501479	9.98145e+16	1.29689	0.335293	77.9751	58.8233	98.6155
90	1.90945e+17	0.0527964	0.900504	3.25679e+18	1.68897e+17	0.323178	0.501028	1.00415e+17	1.29651	0.333769	77.6207	58.5559	98.1673
91	1.92059e+17	0.0531043	0.900196	3.25568e+18	1.68897e+17	0.32173	0.500577	1.00972e+17	1.29615	0.332366	77.2944	58.3098	97.7547
92	1.93206e+17	0.0534216	0.899878	3.25453e+18	1.68897e+17	0.320251	0.500127	1.01547e+17	1.29578	0.330933	76.9612	58.0585	97.3333
93	1.94306e+17	0.0537258	0.899574	3.25343e+18	1.68897e+17	0.318847	0.499677	1.02097e+17	1.29542	0.329573	76.6449	57.8198	96.9333
94	1.95456e+17	0.0540437	0.899256	3.25228e+18	1.68897e+17	0.317392	0.499227	1.02671e+17	1.29504	0.328165	76.3174	57.5728	96.5191
95	1.96557e+17	0.054348	0.898952	3.25118e+18	1.68897e+17	0.316012	0.498778	1.0322e+17	1.29468	0.326829	76.0068	57.3385	96.1263
96	1.97693e+17	0.0546622	0.898638	3.25004e+18	1.68897e+17	0.3146	0.49833	1.03786e+17	1.2943	0.325463	75.6892	57.0989	95.7245
97	1.98798e+17	0.0549677	0.898332	3.24894e+18	1.68897e+17	0.313238	0.497881	1.04337e+17	1.29394	0.324147	75.3831	56.868	95.3375
98	1.99956e+17	0.055288	0.898012	3.24778e+18	1.68897e+17	0.311823	0.497433	1.04913e+17	1.29355	0.32278	75.0651	56.6281	94.9353
99	2.01141e+17	0.0556156	0.897684	3.24659e+18	1.68897e+17	0.310389	0.496986	1.05503e+17	1.29315	0.321395	74.743	56.3851	94.5279
100	2.0255e+17	0.0560053	0.897295	3.24518e+18	1.68897e+17	0.308701	0.496539	1.06203e+17	1.29267	0.319765	74.3638	56.099	94.0484
101	2.03693e+17	0.0563211	0.896979	3.24404e+18	1.68897e+17	0.307346	0.496092	1.0677e+17	1.29229	0.318456	74.0596	55.8695	93.6636
102	2.04788e+17	0.0566241	0.896676	3.24295e+18	1.68897e+17	0.306057	0.495646	1.07313e+17	1.29191	0.317213	73.7704	55.6513	93.2978
103	2.05824e+17	0.0569104	0.89639	3.24191e+18	1.68897e+17	0.304849	0.4952	1.07826e+17	1.29156	0.316047	73.4994	55.4469	92.9551
104	2.06849e+17	0.0571938	0.896106	3.24088e+18	1.68897e+17	0.303663	0.494754	1.08333e+17	1.2912	0.314904	73.2334	55.2462	92.6187
105	2.07836e+17	0.0574667	0.895833	3.2399e+18	1.68897e+17	0.302529	0.494309	1.08821e+17	1.29086	0.313811	72.9793	55.0545	92.2973
106	2.08826e+17	0.0577405	0.89556	3.23891e+18	1.68897e+17	0.301401	0.493865	1.09311e+17	1.29052	0.312724	72.7264	54.8638	91.9775
107	2.09766e+17	0.0580004	0.8953	3.23797e+18	1.68897e+17	0.300337	0.49342	1.09775e+17	1.29019	0.311699	72.4882	54.6841	91.6763
108	2.10718e+17	0.0582636	0.895036	3.23702e+18	1.68897e+17	0.299267	0.492977	1.10244e+17	1.28985	0.31067	72.2488	54.5035	91.3735
109	2.11641e+17	0.0585189	0.894781	3.23609e+18	1.68897e+17	0.298237	0.492533	1.10699e+17	1.28953	0.309679	72.0183	54.3296	91.082
110	2.12587e+17	0.0587804	0.89452	3.23515e+18	1.68897e+17	0.297189	0.49209	1.11165e+17	1.28919	0.308671	71.784	54.1528	90.7857
111	2.13486e+17	0.0590289	0.894271	3.23425e+18	1.68897e+17	0.296199	0.491647	1.11607e+17	1.28887	0.307721	71.5629	53.9861	90.5061
112	2.14403e+17	0.0592824	0.894018	3.23333e+18	1.68897e+17	0.295197	0.491205	1.12057e+17	1.28854	0.306758	71.3391	53.8172	90.2229
113	2.15291e+17	0.0595281	0.893772	3.23244e+18	1.68897e+17	0.294232	0.490763	1.12493e+17	1.28821	0.305832	71.1237	53.6547	89.9506
114	2.16183e+17	0.0597747	0.893525	3.23155e+18	1.68897e+17	0.29327	0.490322	1.12931e+17	1.28789	0.304908	70.9089	53.4927	89.679
115	2.17037e+17	0.0600109	0.893289	3.2307e+18	1.68897e+17	0.292354	0.489881	1.1335e+17	1.28758	0.30403	70.7047	53.3387	89.4207
116	2.17911e+17	0.0602526	0.893047	3.22982e+18	1.68897e+17	0.291423	0.48944	1.13778e+17	1.28725	0.303138	70.4972	53.1821	89.1583
117	2.18747e+17	0.0604836	0.892816	3.22899e+18	1.68897e+17	0.290539	0.489	1.14186e+17	1.28694	0.302291	70.3002	53.0335	88.9091
118	2.19604e+17	0.0607207	0.892579	3.22813e+18	1.68897e+17	0.289636	0.48856	1.14606e+17	1.28662	0.301427	70.0993	52.8819	88.6549
119	2.20428e+17	0.0609484	0.892352	3.22731e+18	1.68897e+17	0.288775	0.48812	1.15008e+17	1.28631	0.300603	69.9077	52.7374	88.4126
120	2.21264e+17	0.0611796	0.89212	3.22647e+18	1.68897e+17	0.287906	0.487681	1.15416e+17	1.286	0.299772	69.7144	52.5915	88.1682
121	2.22075e+17	0.0614037	0.891896	3.22566e+18	1.68897e+17	0.287068	0.487242	1.15811e+17	1.28569	0.298971	69.5281	52.451	87.9326
122	2.22903e+17	0.0616328	0.891667	3.22483e+18	1.68897e+17	0.286217	0.486804	1.16214e+17	1.28538	0.298158	69.339	52.3084	87.6934
123	2.23697e+17	0.0618523	0.891448	3.22404e+18	1.68897e+17	0.285406	0.486366	1.16601e+17	1.28507	0.297384	69.159	52.1726	87.4658
124	2.24503e+17	0.0620751	0.891225	3.22323e+18	1.68897e+17	0.284588	0.485929	1.16992e+17	1.28476	0.296603	68.9774	52.0356	87.2361
125	2.25266e+17	0.0622863	0.891014	3.22247e+18	1.68897e+17	0.283817	0.485491	1.17363e+17	1.28447	0.295867	68.8062	51.9065	87.0197
126	2.26047e+17	0.062502	0.890798	3.22169e+18	1.68897e+17	0.283033	0.485055	1.17742e+17	1.28416	0.29512	68.6325	51.7754	86.7999
127	2.26799e+17	0.06271	0.89059	3.22094e+18	1.68897e+17	0.282282	0.484618	1.18106e+17	1.28387	0.294404	68.466	51.6498	86.5894
128	2.27558e+17	0.0629198	0.89038	3.22018e+18	1.68897e+17	0.281528	0.484182	1.18474e+17	1.28357	0.293686	68.299	51.5238	86.3781
129	2.28299e+17	0.0631249	0.890175	3.21943e+18	1.68897e+17	0.280795	0.483747	1.18833e+17	1.28327	0.292988	68.1368	51.4014	86.173
130	2.29055e+17	0.0633337	0.889966	3.21868e+18	1.68897e+17	0.280052	0.483312	1.19198e+17	1.28297	0.292282	67.9725	51.2775	85.9653
131	2.29782e+17	0.0635349	0.889765	3.21795e+18	1.68897e+17	0.27934	0.482877	1.1955e+17	1.28268	0.291605	67.8151	51.1588	85.7662
132	2.30522e+17	0.0637394	0.889561	3.21721e+18	1.68897e+17	0.278621	0.482442	1.19907e+17	1.28238	0.290921	67.6561	51.0388	85.5651
133	2.31241e+17	0.0639382	0.889362	3.21649e+18	1.68897e+17	0.277924	0.482008	1.20253e+17	1.28209	0.29026	67.5024	50.9229	85.3707
134	2.31962e+17	0.0641375	0.889163	3.21577e+18	1.68897e+17	0.27723	0.481575	1.20601e+17	1.2818	0.289601	67.3491	50.8072	85.1768
135	2.3266e+17	0.0643307	0.888969	3.21507e+18	1.68897e+17	0.27656	0.481142	1.20937e+17	1.28152	0.288966	67.2014	50.6958	84.99
136	2.33366e+17	0.0645258	0.888774	3.21437e+18	1.68897e+17	0.275887	0.480709	1.21276e+17	1.28123	0.288328	67.0529	50.5838	84.8023
137	2.3405e+17	0.064715	0.888585	3.21368e+18	1.68897e+17	0.275238	0.480276	1.21605e+17	1.28094	0.287712	66.9099	50.4759	84.6213
138	2.34748e+17	0.0649078	0.888392	3.21299e+18	1.68897e+17	0.274578	0.479844	1.2194e+17	1.28065	0.287088	66.7647	50.3664	84.4377
139	2.3542e+17	0.0650938	0.888206	3.21231e+18	1.68897e+17	0.273946	0.479413	1.22263e+17	1.28037	0.28649	66.6255	50.2613	84.2616
140	2.36109e+17	0.0652842	0.888016	3.21162e+18	1.68897e+17	0.273301	0.478981	1.22593e+17	1.28008	0.28588	66.4837	50.1544	84.0823
141	2.36775e+17	0.0654685	0.887832	3.21096e+18	1.68897e+17	0.27268	0.47855	1.22912e+17	1.2798	0.285293	66.3472	50.0514	83.9097
142	2.37454e+17	0.0656561	0.887644	3.21028e+18	1.68897e+17	0.272051	0.47812	1.23236e+17	1.27952	0.284698	66.2089	49.9471	83.7348
143	2.38106e+17	0.0658364	0.887464	3.20963e+18	1.68897e+17	0.271449	0.47769	1.23548e+17	1.27924	0.28413	66.0767	49.8474	83.5676
144	2.38762e+17	0.0660177	0.887282	3.20897e+18	1.68897e+17	0.270846	0.47726	1.23861e+17	1.27896	0.283561	65.9445	49.7476	83.4003
145	2.39402e+17	0.0661947	0.887105	3.20833e+18	1.68897e+17	0.27026	0.476831	1.24166e+17	1.27868	0.283009	65.816	49.6507	83.2379
146	2.40062e+17	0.0663771	0.886923	3.20767e+18	1.68897e+17	0.269659	0.476402	1.24481e+17	1.2784	0.282442	65.6842	49.5512	83.0712
147	2.40704e+17	0.0665549	0.886745	3.20703e+18	1.68897e+17	0.269076	0.475973	1.24787e+17	1.27812	0.281893	65.5564	49.4549	82.9096
148	2.41371e+17	0.0667393	0.886561	3.20636e+18	1.68897e+17	0.268473	0.475545	1.25104e+17	1.27783	0.281325	65.4245	49.3553	82.7428
149	2.42024e+17	0.0669198	0.88638	3.20571e+18	1.68897e+17	0.267886	0.475117	1.25415e+17	1.27754	0.280773	65.296	49.2584	82.5803
150	2.42717e+17	0.0671113	0.886189	3.20502e+18	1.68897e+17	0.267266	0.47469	1.25743e+17	1.27724	0.28019	65.1605	49.1562	82.4088
151	2.43356e+17	0.0672881	0.886012	3.20438e+18	1.68897e+17	0.266696	0.474263	1.26047e+17	1.27696	0.279654	65.0359	49.0622	82.2513
152	2.43979e+17	0.0674603	0.88584	3.20375e+18	1.68897e+17	0.266144	0.473836	1.26342e+17	1.27668	0.279135	64.9152	48.9711	82.0986
153	2.44567e+17	0.0676229	0.885677	3.20317e+18	1.68897e+17	0.265624	0.47341	1.26621e+17	1.27642	0.278647	64.8017	48.8855	81.9551
154	2.45159e+17	0.0677867	0.885513	3.20257e+18	1.68897e+17	0.265103	0.472984	1.26901e+17	1.27615	0.278158	64.6879	48.7997	81.8112
155	2.45717e+17	0.0679409	0.885359	3.20202e+18	1.68897e+17	0.264613	0.472559	1.27165e+17	1.2759	0.277699	64.5813	48.7192	81.6763
156	2.46283e+17	0.0680974	0.885203	3.20145e+18	1.68897e+17	0.264119	0.472133	1.27432e+17	1.27565	0.277236	64.4735	48.6379	81.54
157	2.46827e+17	0.0682477	0.885052	3.20091e+18	1.68897e+17	0.263645	0.471709	1.27688e+17	1.2754	0.276793	64.3704	48.5601	81.4096
158	2.47378e+17	0.0684	0.8849	3.20036e+18	1.68897e+17	0.263168	0.471284	1.27948e+17	1.27515	0.276346	64.2664	48.4817	81.2781
159	2.47906e+17	0.0685461	0.884754	3.19983e+18	1.68897e+17	0.262711	0.47086	1.28197e+17	1.2749	0.275918	64.1671	48.4067	81.1525
160	2.48448e+17	0.0686959	0.884604	3.19929e+18	1.68897e+17	0.262244	0.470437	1.28452e+17	1.27466	0.275482	64.0657	48.3303	81.0243
161	2.48967e+17	0.0688396	0.88446	3.19877e+18	1.68897e+17	0.261798	0.470014	1.28696e+17	1.27441	0.275066	63.9687	48.2571	80.9016
162	2.49501e+17	0.0689871	0.884313	3.19823e+18	1.68897e+17	0.261342	0.469591	1.28947e+17	1.27417	0.27464	63.8697	48.1824	80.7764
163	2.50019e+17	0.0691303	0.88417	3.19771e+18	1.68897e+17	0.2609	0.469168	1.2919e+17	1.27392	0.274228	63.7739	48.1101	80.6552
164	2.50539e+17	0.0692741	0.884026	3.19719e+18	1.68897e+17	0.260458	0.468746	1.29434e+17	1.27368	0.273816	63.6781	48.0379	80.5341
165	2.51055e+17	0.0694169	0.883883	3.19668e+18	1.68897e+17	0.260021	0.468325	1.29676e+17	1.27344	0.273409	63.5834	47.9664	80.4143
166	2.51581e+17	0.0695623	0.883738	3.19615e+18	1.68897e+17	0.259577	0.467903	1.29922e+17	1.27319	0.272995	63.4873	47.8939	80.2928
167	2.52081e+17	0.0697004	0.8836	3.19565e+18	1.68897e+17	0.259157	0.467482	1.30156e+17	1.27295	0.272604	63.3964	47.8253	80.1778
168	2.52583e+17	0.0698394	0.883461	3.19515e+18	1.68897e+17	0.258736	0.467062	1.30391e+17	1.27271	0.272213	63.3053	47.7566	80.0626
169	2.53082e+17	0.0699773	0.883323	3.19465e+18	1.68897e+17	0.258319	0.466642	1.30623e+17	1.27247	0.271825	63.2152	47.6887	79.9487
170	2.53584e+17	0.0701162	0.883184	3.19415e+18	1.68897e+17	0.2579	0.466222	1.30858e+17	1.27222	0.271437	63.1249	47.6205	79.8344
171	2.54079e+17	0.0702529	0.883047	3.19365e+18	1.68897e+17	0.25749	0.465802	1.31088e+17	1.27198	0.271056	63.0363	47.5537	79.7224
172	2.5458e+17	0.0703915	0.882908	3.19315e+18	1.68897e+17	0.257075	0.465383	1.31322e+17	1.27174	0.270671	62.9468	47.4862	79.6092
173	2.55071e+17	0.0705274	0.882773	3.19266e+18	1.68897e+17	0.25667	0.464965	1.3155e+17	1.2715	0.270296	62.8594	47.4203	79.4987
174	2.5557e+17	0.0706652	0.882635	3.19216e+18	1.68897e+17	0.25626	0.464546	1.31782e+17	1.27125	0.269916	62.7712	47.3537	79.3871
175	2.56054e+17	0.0707991	0.882501	3.19168e+18	1.68897e+17	0.255863	0.464129	1.32007e+17	1.27102	0.269549	62.6857	47.2892	79.279
176	2.56553e+17	0.0709371	0.882363	3.19118e+18	1.68897e+17	0.255455	0.463711	1.32238e+17	1.27077	0.269171	62.5979	47.223	79.168
177	2.5703e+17	0.0710688	0.882231	3.1907e+18	1.68897e+17	0.255067	0.463294	1.32459e+17	1.27053	0.268812	62.5145	47.1601	79.0625
178	2.57522e+17	0.0712049	0.882095	3.19021e+18	1.68897e+17	0.254667	0.462877	1.32687e+17	1.27028	0.268443	62.4287	47.0953	78.9539
179	2.57997e+17	0.0713362	0.881964	3.18974e+18	1.68897e+17	0.254283	0.462461	1.32907e+17	1.27005	0.268088	62.3461	47.033	78.8495
180	2.58487e+17	0.0714717	0.881828	3.18925e+18	1.68897e+17	0.253887	0.462045	1.33133e+17	1.2698	0.267723	62.2612	46.969	78.7422
181	2.5896e+17	0.0716025	0.881698	3.18877e+18	1.68897e+17	0.253506	0.461629	1.33352e+17	1.26956	0.267373	62.1797	46.9075	78.639
182	2.59438e+17	0.0717348	0.881565	3.1883e+18	1.68897e+17	0.253122	0.461214	1.33572e+17	1.26932	0.267019	62.0974	46.8454	78.5349
183	2.59911e+17	0.0718655	0.881435	3.18782e+18	1.68897e+17	0.252744	0.460799	1.3379e+17	1.26907	0.266671	62.0164	46.7843	78.4325
184	2.60392e+17	0.0719984	0.881302	3.18734e+18	1.68897e+17	0.252361	0.460384	1.34012e+17	1.26883	0.266318	61.9344	46.7224	78.3288
185	2.60865e+17	0.0721293	0.881171	3.18687e+18	1.68897e+17	0.251985	0.45997	1.3423e+17	1.26858	0.265972	61.8539	46.6617	78.227
186	2.61345e+17	0.0722621	0.881038	3.18639e+18	1.68897e+17	0.251604	0.459556	1.3445e+17	1.26834	0.265622	61.7725	46.6003	78.1241
187	2.61819e+17	0.072393	0.880907	3.18591e+18	1.68897e+17	0.25123	0.459143	1.34668e+17	1.26809	0.265278	61.6926	46.54	78.023
188	2.62303e+17	0.0725268	0.880773	3.18543e+18	1.68897e+17	0.250848	0.45873	1.3489e+17	1.26784	0.264928	61.6112	46.4786	77.9201
189	2.62782e+17	0.0726593	0.880641	3.18495e+18	1.68897e+17	0.250472	0.458317	1.3511e+17	1.26759	0.264583	61.5309	46.4181	77.8185
190	2.63281e+17	0.0727974	0.880503	3.18445e+18	1.68897e+17	0.250081	0.457905	1.35339e+17	1.26732	0.264224	61.4475	46.3552	77.713
191	2.63796e+17	0.0729397	0.88036	3.18394e+18	1.68897e+17	0.249679	0.457493	1.35574e+17	1.26705	0.263856	61.3619	46.2906	77.6048
192	2.64389e+17	0.0731038	0.880196	3.18334e+18	1.68897e+17	0.249217	0.457081	1.35845e+17	1.26674	0.263434	61.2637	46.2164	77.4805
193	2.6493e+17	0.0732531	0.880047	3.1828e+18	1.68897e+17	0.248799	0.45667	1.36092e+17	1.26645	0.26305	61.1745	46.1492	77.3678
194	2.65444e+17	0.0733955	0.879905	3.18229e+18	1.68897e+17	0.248401	0.456259	1.36327e+17	1.26618	0.262687	61.0899	46.0854	77.2608
195	2.65927e+17	0.073529	0.879771	3.18181e+18	1.68897e+17	0.248029	0.455849	1.36547e+17	1.26592	0.262346	61.0108	46.0257	77.1607
196	2.66417e+17	0.0736644	0.879636	3.18132e+18	1.68897e+17	0.247653	0.455439	1.3677e+17	1.26566	0.262003	60.931	45.9655	77.0597
197	2.66893e+17	0.0737961	0.879504	3.18084e+18	1.68897e+17	0.247288	0.455029	1.36987e+17	1.26541	0.26167	60.8535	45.907	76.9618
198	2.6738e+17	0.0739306	0.879369	3.18035e+18	1.68897e+17	0.246917	0.45462	1.37209e+17	1.26514	0.261331	60.7747	45.8476	76.8621
199	2.67864e+17	0.0740644	0.879236	3.17987e+18	1.68897e+17	0.246548	0.454211	1.37428e+17	1.26488	0.260995	60.6966	45.7887	76.7633
200	2.6841e+17	0.0742156	0.879084	3.17932e+18	1.68897e+17	0.246133	0.453802	1.37677e+17	1.26458	0.260617	60.6087	45.7223	76.6522
201	2.68877e+17	0.0743446	0.878955	3.17886e+18	1.68897e+17	0.245781	0.453394	1.37888e+17	1.26433	0.260296	60.5339	45.6659	76.5576
202	2.69318e+17	0.0744666	0.878833	3.17842e+18	1.68897e+17	0.245448	0.452986	1.38088e+17	1.26409	0.259993	60.4635	45.6128	76.4685
203	2.6974e+17	0.0745834	0.878717	3.17799e+18	1.68897e+17	0.24513	0.452579	1.3828e+17	1.26386	0.259704	60.3963	45.5621	76.3835
204	2.70162e+17	0.0746998	0.8786	3.17757e+18	1.68897e+17	0.244814	0.452172	1.3847e+17	1.26363	0.259417	60.3295	45.5117	76.299
205	2.70566e+17	0.0748116	0.878488	3.17717e+18	1.68897e+17	0.244511	0.451765	1.38653e+17	1.2634	0.259142	60.2655	45.4635	76.2182
206	2.70961e+17	0.0749209	0.878379	3.17677e+18	1.68897e+17	0.244216	0.451358	1.38831e+17	1.26319	0.258874	60.2032	45.4165	76.1394
207	2.71348e+17	0.075028	0.878272	3.17639e+18	1.68897e+17	0.243928	0.450952	1.39006e+17	1.26297	0.258612	60.1424	45.3706	76.0624
208	2.71736e+17	0.0751352	0.878165	3.176e+18	1.68897e+17	0.24364	0.450547	1.39181e+17	1.26275	0.258351	60.0817	45.3248	75.9856
209	2.72114e+17	0.0752396	0.87806	3.17562e+18	1.68897e+17	0.24336	0.450141	1.39351e+17	1.26254	0.258097	60.0226	45.2802	75.911
210	2.72492e+17	0.0753442	0.877956	3.17524e+18	1.68897e+17	0.24308	0.449736	1.39521e+17	1.26233	0.257844	59.9638	45.2358	75.8365
211	2.72864e+17	0.0754471	0.877853	3.17487e+18	1.68897e+17	0.242805	0.449332	1.39688e+17	1.26212	0.257596	59.906	45.1922	75.7634
212	2.73243e+17	0.0755517	0.877748	3.17449e+18	1.68897e+17	0.242527	0.448928	1.39858e+17	1.2619	0.257344	59.8474	45.1481	75.6894
213	2.73616e+17	0.0756549	0.877645	3.17412e+18	1.68897e+17	0.242253	0.448524	1.40026e+17	1.26169	0.257096	59.7898	45.1046	75.6166
214	2.73987e+17	0.0757575	0.877542	3.17375e+18	1.68897e+17	0.241981	0.44812	1.40192e+17	1.26148	0.256851	59.7327	45.0615	75.5443
215	2.74348e+17	0.0758573	0.877443	3.17339e+18	1.68897e+17	0.241717	0.447717	1.40354e+17	1.26127	0.256613	59.6773	45.0198	75.4743
216	2.74716e+17	0.0759592	0.877341	3.17302e+18	1.68897e+17	0.241448	0.447314	1.40519e+17	1.26106	0.25637	59.621	44.9772	75.403
217	2.75075e+17	0.0760583	0.877242	3.17266e+18	1.68897e+17	0.241187	0.446912	1.40679e+17	1.26085	0.256135	59.5663	44.936	75.3338
218	2.75433e+17	0.0761572	0.877143	3.1723e+18	1.68897e+17	0.240927	0.44651	1.40839e+17	1.26065	0.255901	59.5119	44.8949	75.265
219	2.75785e+17	0.0762547	0.877045	3.17195e+18	1.68897e+17	0.240671	0.446108	1.40996e+17	1.26044	0.255671	59.4584	44.8546	75.1974
220	2.76149e+17	0.0763554	0.876945	3.17158e+18	1.68897e+17	0.240408	0.445707	1.41158e+17	1.26023	0.255435	59.4034	44.8131	75.1278
221	2.76502e+17	0.0764528	0.876847	3.17123e+18	1.68897e+17	0.240154	0.445306	1.41315e+17	1.26002	0.255206	59.3502	44.773	75.0606
222	2.76855e+17	0.0765505	0.87675	3.17088e+18	1.68897e+17	0.239899	0.444905	1.41473e+17	1.25982	0.254978	59.2971	44.7329	74.9934
223	2.77205e+17	0.0766472	0.876653	3.17053e+18	1.68897e+17	0.239648	0.444505	1.41628e+17	1.25961	0.254752	59.2446	44.6933	74.927
224	2.77557e+17	0.0767447	0.876555	3.17018e+18	1.68897e+17	0.239395	0.444105	1.41785e+17	1.2594	0.254525	59.1919	44.6536	74.8604
225	2.77905e+17	0.0768407	0.876459	3.16983e+18	1.68897e+17	0.239146	0.443706	1.41939e+17	1.2592	0.254303	59.1401	44.6145	74.7949
226	2.78262e+17	0.0769394	0.876361	3.16947e+18	1.68897e+17	0.238891	0.443307	1.42097e+17	1.25898	0.254074	59.0871	44.5745	74.7278
227	2.78612e+17	0.0770363	0.876264	3.16912e+18	1.68897e+17	0.238641	0.442908	1.42253e+17	1.25877	0.253851	59.0351	44.5353	74.6621
228	2.78967e+17	0.0771346	0.876165	3.16877e+18	1.68897e+17	0.238389	0.442509	1.4241e+17	1.25856	0.253625	58.9826	44.4956	74.5956
229	2.79316e+17	0.0772309	0.876069	3.16842e+18	1.68897e+17	0.238141	0.442111	1.42564e+17	1.25835	0.253404	58.9312	44.4569	74.5306
230	2.79662e+17	0.0773267	0.875973	3.16807e+18	1.68897e+17	0.237896	0.441714	1.42717e+17	1.25814	0.253185	58.8802	44.4184	74.4662
231	2.80004e+17	0.0774213	0.875879	3.16773e+18	1.68897e+17	0.237654	0.441316	1.42868e+17	1.25793	0.25297	58.8301	44.3806	74.4028
232	2.80352e+17	0.0775176	0.875782	3.16738e+18	1.68897e+17	0.237408	0.440919	1.43022e+17	1.25772	0.25275	58.7792	44.3422	74.3384
233	2.80697e+17	0.077613	0.875687	3.16704e+18	1.68897e+17	0.237166	0.440523	1.43174e+17	1.25751	0.252534	58.7289	44.3042	74.2748
234	2.81047e+17	0.0777095	0.87559	3.16669e+18	1.68897e+17	0.23692	0.440126	1.43328e+17	1.2573	0.252316	58.6781	44.2659	74.2105
235	2.81395e+17	0.0778058	0.875494	3.16634e+18	1.68897e+17	0.236676	0.43973	1.43481e+17	1.25708	0.252099	58.6276	44.2278	74.1466
236	2.81749e+17	0.0779037	0.875396	3.16598e+18	1.68897e+17	0.236428	0.439335	1.43636e+17	1.25687	0.251878	58.5764	44.1892	74.0819
237	2.82106e+17	0.0780023	0.875298	3.16563e+18	1.68897e+17	0.236179	0.43894	1.43793e+17	1.25665	0.251657	58.5249	44.1504	74.0168
238	2.82482e+17	0.0781065	0.875194	3.16525e+18	1.68897e+17	0.235917	0.438545	1.43958e+17	1.25641	0.251424	58.4708	44.1095	73.9483
239	2.82854e+17	0.0782094	0.875091	3.16488e+18	1.68897e+17	0.235658	0.43815	1.44121e+17	1.25618	0.251195	58.4174	44.0693	73.8808
240	2.83255e+17	0.0783201	0.87498	3.16448e+18	1.68897e+17	0.235381	0.437756	1.44297e+17	1.25593	0.250949	58.3602	44.0261	73.8084
241	2.83674e+17	0.0784361	0.874864	3.16406e+18	1.68897e+17	0.23509	0.437362	1.4448e+17	1.25567	0.250691	58.3003	43.981	73.7328
242	2.84073e+17	0.0785464	0.874754	3.16366e+18	1.68897e+17	0.234815	0.436969	1.44655e+17	1.25542	0.250448	58.2436	43.9382	73.6611
243	2.84439e+17	0.0786474	0.874653	3.1633e+18	1.68897e+17	0.234563	0.436576	1.44814e+17	1.25519	0.250225	58.1919	43.8992	73.5956
244	2.84807e+17	0.0787493	0.874551	3.16293e+18	1.68897e+17	0.23431	0.436183	1.44975e+17	1.25496	0.250001	58.1398	43.8598	73.5297
245	2.85155e+17	0.0788455	0.874455	3.16258e+18	1.68897e+17	0.234072	0.435791	1.45127e+17	1.25474	0.24979	58.0908	43.8229	73.4678
246	2.85502e+17	0.0789415	0.874359	3.16223e+18	1.68897e+17	0.233834	0.435398	1.45278e+17	1.25452	0.249581	58.042	43.7861	73.4061
247	2.85837e+17	0.0790341	0.874266	3.1619e+18	1.68897e+17	0.233605	0.435007	1.45424e+17	1.25431	0.249379	57.9951	43.7507	73.3467
248	2.86178e+17	0.0791284	0.874172	3.16156e+18	1.68897e+17	0.233373	0.434615	1.45572e+17	1.25409	0.249174	57.9474	43.7147	73.2864
249	2.86515e+17	0.0792216	0.874078	3.16122e+18	1.68897e+17	0.233144	0.434224	1.45718e+17	1.25387	0.248972	57.9004	43.6793	73.227
250	2.86855e+17	0.0793155	0.873984	3.16088e+18	1.68897e+17	0.232913	0.433834	1.45866e+17	1.25366	0.248769	57.8531	43.6436	73.1672
251	2.87185e+17	0.0794068	0.873893	3.16055e+18	1.68897e+17	0.232689	0.433444	1.46009e+17	1.25344	0.248572	57.8074	43.6091	73.1093
252	2.87524e+17	0.0795007	0.873799	3.16021e+18	1.68897e+17	0.23246	0.433054	1.46156e+17	1.25323	0.24837	57.7604	43.5736	73.0499
253	2.87856e+17	0.0795923	0.873708	3.15988e+18	1.68897e+17	0.232236	0.432664	1.463e+17	1.25301	0.248173	57.7147	43.5392	72.9921
254	2.88194e+17	0.0796858	0.873614	3.15954e+18	1.68897e+17	0.232008	0.432275	1.46446e+17	1.25279	0.247973	57.6682	43.504	72.9333
255	2.88525e+17	0.0797773	0.873523	3.15921e+18	1.68897e+17	0.231786	0.431886	1.46589e+17	1.25258	0.247778	57.6228	43.4698	72.8759
256	2.88857e+17	0.079869	0.873431	3.15888e+18	1.68897e+17	0.231563	0.431497	1.46732e+17	1.25236	0.247583	57.5773	43.4355	72.8184
257	2.89182e+17	0.0799589	0.873341	3.15855e+18	1.68897e+17	0.231345	0.431109	1.46872e+17	1.25215	0.247392	57.533	43.4021	72.7623
258	2.8951e+17	0.0800498	0.87325	3.15822e+18	1.68897e+17	0.231125	0.430721	1.47014e+17	1.25193	0.247199	57.4882	43.3683	72.7057
259	2.89831e+17	0.0801385	0.873161	3.1579e+18	1.68897e+17	0.230911	0.430334	1.47152e+17	1.25172	0.247012	57.4446	43.3354	72.6506
260	2.90159e+17	0.0802291	0.873071	3.15757e+18	1.68897e+17	0.230693	0.429947	1.47293e+17	1.25151	0.246821	57.4002	43.3019	72.5944
261	2.90478e+17	0.0803172	0.872983	3.15726e+18	1.68897e+17	0.230481	0.42956	1.4743e+17	1.2513	0.246636	57.3572	43.2695	72.54
262	2.90804e+17	0.0804074	0.872893	3.15693e+18	1.68897e+17	0.230265	0.429174	1.4757e+17	1.25108	0.246447	57.3132	43.2363	72.4844
263	2.91125e+17	0.0804963	0.872804	3.15661e+18	1.68897e+17	0.230052	0.428788	1.47708e+17	1.25087	0.246261	57.27	43.2037	72.4297
264	2.91455e+17	0.0805873	0.872713	3.15628e+18	1.68897e+17	0.229834	0.428402	1.47849e+17	1.25065	0.246071	57.2259	43.1704	72.3739
265	2.91774e+17	0.0806757	0.872624	3.15596e+18	1.68897e+17	0.229623	0.428016	1.47986e+17	1.25043	0.245887	57.1831	43.1381	72.3198
266	2.92104e+17	0.0807669	0.872533	3.15563e+18	1.68897e+17	0.229406	0.427631	1.48127e+17	1.25021	0.245698	57.1391	43.105	72.2642
267	2.92423e+17	0.0808551	0.872445	3.15531e+18	1.68897e+17	0.229196	0.427247	1.48263e+17	1.25	0.245516	57.0967	43.0729	72.2105
268	2.92748e+17	0.0809449	0.872355	3.15499e+18	1.68897e+17	0.228983	0.426862	1.48402e+17	1.24978	0.24533	57.0536	43.0404	72.156
269	2.93066e+17	0.0810328	0.872267	3.15467e+18	1.68897e+17	0.228775	0.426478	1.48538e+17	1.24956	0.245149	57.0115	43.0086	72.1027
270	2.93395e+17	0.0811239	0.872176	3.15434e+18	1.68897e+17	0.22856	0.426095	1.48678e+17	1.24934	0.244962	56.9679	42.9758	72.0477
271	2.93718e+17	0.0812131	0.872087	3.15402e+18	1.68897e+17	0.228349	0.425711	1.48816e+17	1.24912	0.244779	56.9255	42.9438	71.994
272	2.9404e+17	0.0813023	0.871998	3.15369e+18	1.68897e+17	0.228139	0.425328	1.48953e+17	1.2489	0.244597	56.8831	42.9118	71.9404
273	2.94354e+17	0.0813889	0.871911	3.15338e+18	1.68897e+17	0.227935	0.424946	1.49086e+17	1.24869	0.244421	56.842	42.8808	71.8884
274	2.94671e+17	0.0814768	0.871823	3.15306e+18	1.68897e+17	0.227729	0.424564	1.49221e+17	1.24847	0.244242	56.8005	42.8495	71.8359
275	2.9499e+17	0.0815647	0.871735	3.15274e+18	1.68897e+17	0.227523	0.424182	1.49356e+17	1.24825	0.244064	56.759	42.8182	71.7834
276	2.95303e+17	0.0816513	0.871649	3.15243e+18	1.68897e+17	0.22732	0.4238	1.49489e+17	1.24804	0.243888	56.7182	42.7874	71.7319
277	2.95615e+17	0.0817376	0.871562	3.15212e+18	1.68897e+17	0.227119	0.423419	1.49621e+17	1.24782	0.243714	56.6778	42.7569	71.6807
278	2.95932e+17	0.0818253	0.871475	3.1518e+18	1.68897e+17	0.226915	0.423038	1.49755e+17	1.2476	0.243538	56.6367	42.7259	71.6288
279	2.96241e+17	0.0819109	0.871389	3.15149e+18	1.68897e+17	0.226716	0.422657	1.49886e+17	1.24739	0.243366	56.5967	42.6958	71.5782
280	2.96558e+17	0.0819983	0.871302	3.15118e+18	1.68897e+17	0.226513	0.422277	1.5002e+17	1.24717	0.243191	56.556	42.665	71.5267
281	2.96872e+17	0.0820853	0.871215	3.15086e+18	1.68897e+17	0.226311	0.421897	1.50153e+17	1.24695	0.243017	56.5155	42.6345	71.4755
282	2.97192e+17	0.0821739	0.871126	3.15054e+18	1.68897e+17	0.226106	0.421518	1.50288e+17	1.24673	0.24284	56.4745	42.6036	71.4236
283	2.97505e+17	0.0822603	0.87104	3.15023e+18	1.68897e+17	0.225906	0.421138	1.50419e+17	1.24651	0.242669	56.4346	42.5734	71.3731
284	2.9783e+17	0.0823502	0.87095	3.1499e+18	1.68897e+17	0.225699	0.42076	1.50556e+17	1.24628	0.24249	56.3931	42.5421	71.3207
285	2.98154e+17	0.0824396	0.87086	3.14958e+18	1.68897e+17	0.225493	0.420381	1.50692e+17	1.24605	0.242313	56.3519	42.5111	71.2686
286	2.98493e+17	0.0825335	0.870767	3.14924e+18	1.68897e+17	0.225278	0.420003	1.50835e+17	1.24582	0.242128	56.3088	42.4786	71.2141
287	2.98838e+17	0.0826289	0.870671	3.1489e+18	1.68897e+17	0.225059	0.419625	1.5098e+17	1.24557	0.24194	56.2651	42.4456	71.1589
288	2.99206e+17	0.0827306	0.870569	3.14853e+18	1.68897e+17	0.224826	0.419248	1.51134e+17	1.24531	0.24174	56.2187	42.4106	71.1001
289	2.9961e+17	0.0828423	0.870458	3.14812e+18	1.68897e+17	0.224571	0.41887	1.51303e+17	1.24503	0.241522	56.1678	42.3722	71.0358
290	2.99976e+17	0.0829436	0.870356	3.14776e+18	1.68897e+17	0.22434	0.418494	1.51457e+17	1.24477	0.241324	56.1218	42.3375	70.9776
291	3.00321e+17	0.0830389	0.870261	3.14741e+18	1.68897e+17	0.224124	0.418117	1.51601e+17	1.24452	0.241138	56.0787	42.305	70.923
292	3.00661e+17	0.0831329	0.870167	3.14707e+18	1.68897e+17	0.22391	0.417741	1.51743e+17	1.24428	0.240956	56.0362	42.2729	70.8693
293	3.00981e+17	0.0832215	0.870079	3.14675e+18	1.68897e+17	0.22371	0.417365	1.51877e+17	1.24405	0.240784	55.9963	42.2428	70.8188
294	3.01309e+17	0.083312	0.869988	3.14643e+18	1.68897e+17	0.223505	0.41699	1.52013e+17	1.24382	0.240609	55.9556	42.2121	70.7674
295	3.01624e+17	0.0833991	0.869901	3.14611e+18	1.68897e+17	0.223309	0.416615	1.52144e+17	1.24359	0.240441	55.9165	42.1826	70.718
296	3.01947e+17	0.0834886	0.869811	3.14579e+18	1.68897e+17	0.223107	0.41624	1.52279e+17	1.24336	0.240269	55.8765	42.1524	70.6673
297	3.02268e+17	0.0835772	0.869723	3.14547e+18	1.68897e+17	0.222908	0.415865	1.52413e+17	1.24313	0.240099	55.8369	42.1226	70.6173
298	3.02592e+17	0.0836669	0.869633	3.14514e+18	1.68897e+17	0.222706	0.415491	1.52547e+17	1.24289	0.239927	55.797	42.0925	70.5668
299	3.02925e+17	0.0837589	0.869541	3.14481e+18	1.68897e+17	0.2225	0.415118	1.52686e+17	1.24265	0.239751	55.7561	42.0617	70.5151
300	3.03284e+17	0.0838582	0.869442	3.14445e+18	1.68897e+17	0.222278	0.414744	1.52835e+17	1.24239	0.239562	55.7121	42.0285	70.4595
301	3.03609e+17	0.083948	0.869352	3.14412e+18	1.68897e+17	0.222078	0.414371	1.52969e+17	1.24216	0.239392	55.6725	41.9985	70.4093
302	3.03925e+17	0.0840354	0.869265	3.14381e+18	1.68897e+17	0.221883	0.413998	1.531e+17	1.24193	0.239226	55.634	41.9695	70.3606
303	3.04231e+17	0.0841199	0.86918	3.1435e+18	1.68897e+17	0.221695	0.413626	1.53227e+17	1.2417	0.239066	55.5968	41.9414	70.3136
304	3.0453e+17	0.0842026	0.869097	3.1432e+18	1.68897e+17	0.221511	0.413254	1.5335e+17	1.24149	0.23891	55.5605	41.9141	70.2677
305	3.04815e+17	0.0842815	0.869018	3.14292e+18	1.68897e+17	0.221336	0.412882	1.53468e+17	1.24128	0.238762	55.526	41.888	70.224
306	3.05109e+17	0.0843627	0.868937	3.14263e+18	1.68897e+17	0.221157	0.41251	1.53589e+17	1.24106	0.238609	55.4905	41.8613	70.1792
307	3.05393e+17	0.0844412	0.868859	3.14234e+18	1.68897e+17	0.220983	0.412139	1.53706e+17	1.24085	0.238462	55.4563	41.8355	70.1359
308	3.05679e+17	0.0845204	0.86878	3.14205e+18	1.68897e+17	0.220808	0.411769	1.53824e+17	1.24064	0.238314	55.4219	41.8095	70.0924
309	3.05961e+17	0.0845984	0.868702	3.14177e+18	1.68897e+17	0.220637	0.411398	1.5394e+17	1.24043	0.238169	55.3881	41.784	70.0496
310	3.06247e+17	0.0846775	0.868623	3.14149e+18	1.68897e+17	0.220463	0.411028	1.54058e+17	1.24022	0.238022	55.3538	41.7582	70.0063
311	3.06529e+17	0.0847554	0.868545	3.1412e+18	1.68897e+17	0.220291	0.410658	1.54174e+17	1.24001	0.237877	55.3202	41.7328	69.9638
312	3.06814e+17	0.0848343	0.868466	3.14092e+18	1.68897e+17	0.220118	0.410289	1.54291e+17	1.2398	0.237731	55.2862	41.7071	69.9208
313	3.07096e+17	0.0849122	0.868388	3.14064e+18	1.68897e+17	0.219948	0.40992	1.54407e+17	1.23959	0.237587	55.2527	41.6819	69.8785
314	3.07378e+17	0.0849901	0.86831	3.14036e+18	1.68897e+17	0.219778	0.409551	1.54522e+17	1.23938	0.237443	55.2193	41.6567	69.8362
315	3.07657e+17	0.0850674	0.868233	3.14008e+18	1.68897e+17	0.219609	0.409183	1.54636e+17	1.23917	0.237301	55.1863	41.6317	69.7944
316	3.07934e+17	0.0851439	0.868156	3.1398e+18	1.68897e+17	0.219442	0.408815	1.5475e+17	1.23896	0.23716	55.1536	41.6071	69.7531
317	3.08209e+17	0.0852199	0.86808	3.13952e+18	1.68897e+17	0.219277	0.408447	1.54862e+17	1.23876	0.237021	55.1212	41.5827	69.7121
318	3.08486e+17	0.0852964	0.868004	3.13925e+18	1.68897e+17	0.219111	0.408079	1.54975e+17	1.23855	0.236881	55.0887	41.5581	69.671
319	3.08754e+17	0.0853707	0.867929	3.13898e+18	1.68897e+17	0.218949	0.407712	1.55085e+17	1.23835	0.236746	55.0572	41.5343	69.6311
320	3.09033e+17	0.0854477	0.867852	3.1387e+18	1.68897e+17	0.218783	0.407345	1.55198e+17	1.23814	0.236606	55.0246	41.5098	69.5899
321	3.09303e+17	0.0855223	0.867778	3.13843e+18	1.68897e+17	0.218621	0.406979	1.55308e+17	1.23793	0.23647	54.9931	41.486	69.5501
322	3.09576e+17	0.0855978	0.867702	3.13816e+18	1.68897e+17	0.218458	0.406613	1.55419e+17	1.23772	0.236334	54.9613	41.462	69.5099
323	3.09845e+17	0.0856722	0.867628	3.13789e+18	1.68897e+17	0.218298	0.406247	1.55528e+17	1.23752	0.236199	54.93	41.4384	69.4703
324	3.10119e+17	0.0857482	0.867552	3.13761e+18	1.68897e+17	0.218134	0.405882	1.5564e+17	1.23731	0.236062	54.8981	41.4144	69.43
325	3.10388e+17	0.0858225	0.867477	3.13735e+18	1.68897e+17	0.217974	0.405517	1.55749e+17	1.2371	0.235928	54.867	41.3909	69.3906
326	3.10657e+17	0.0858968	0.867403	3.13708e+18	1.68897e+17	0.217815	0.405152	1.55858e+17	1.2369	0.235795	54.836	41.3675	69.3514
327	3.1092e+17	0.0859697	0.86733	3.13681e+18	1.68897e+17	0.217659	0.404787	1.55965e+17	1.2367	0.235664	54.8056	41.3446	69.313
328	3.1119e+17	0.0860441	0.867256	3.13654e+18	1.68897e+17	0.217499	0.404423	1.56074e+17	1.23649	0.235531	54.7746	41.3212	69.2738
329	3.11454e+17	0.0861173	0.867183	3.13628e+18	1.68897e+17	0.217343	0.404059	1.5618e+17	1.23629	0.2354	54.7443	41.2983	69.2354
330	3.11724e+17	0.0861917	0.867108	3.13601e+18	1.68897e+17	0.217184	0.403696	1.56289e+17	1.23608	0.235268	54.7134	41.2751	69.1964
331	3.11989e+17	0.0862652	0.867035	3.13574e+18	1.68897e+17	0.217027	0.403333	1.56396e+17	1.23587	0.235137	54.6831	41.2521	69.158
332	3.12265e+17	0.0863413	0.866959	3.13547e+18	1.68897e+17	0.216865	0.40297	1.56507e+17	1.23566	0.235002	54.6517	41.2285	69.1183
333	3.12533e+17	0.0864155	0.866885	3.1352e+18	1.68897e+17	0.216708	0.402607	1.56615e+17	1.23545	0.234871	54.6212	41.2054	69.0797
334	3.12807e+17	0.0864912	0.866809	3.13493e+18	1.68897e+17	0.216547	0.402245	1.56726e+17	1.23524	0.234737	54.5901	41.182	69.0404
335	3.13083e+17	0.0865676	0.866732	3.13465e+18	1.68897e+17	0.216385	0.401883	1.56837e+17	1.23502	0.234603	54.5588	41.1584	69.0008
336	3.13373e+17	0.0866478	0.866652	3.13436e+18	1.68897e+17	0.216216	0.401522	1.56953e+17	1.2348	0.234462	54.526	41.1337	68.9594
337	3.13664e+17	0.0867283	0.866572	3.13407e+18	1.68897e+17	0.216046	0.401161	1.5707e+17	1.23457	0.234321	54.4932	41.1089	68.9178
338	3.13999e+17	0.0868209	0.866479	3.13373e+18	1.68897e+17	0.21585	0.4008	1.57204e+17	1.23431	0.234159	54.4555	41.0804	68.8702
339	3.14291e+17	0.0869015	0.866398	3.13344e+18	1.68897e+17	0.215681	0.400439	1.57321e+17	1.23408	0.234018	54.4228	41.0558	68.8288
340	3.14576e+17	0.0869804	0.86632	3.13316e+18	1.68897e+17	0.215515	0.400079	1.57435e+17	1.23385	0.233881	54.3908	41.0317	68.7884
341	3.1484e+17	0.0870534	0.866247	3.13289e+18	1.68897e+17	0.215361	0.399719	1.57541e+17	1.23365	0.233754	54.3613	41.0094	68.7511
342	3.15109e+17	0.0871278	0.866172	3.13262e+18	1.68897e+17	0.215206	0.399359	1.57648e+17	1.23343	0.233625	54.3313	40.9868	68.7131
343	3.15372e+17	0.0872005	0.8661	3.13236e+18	1.68897e+17	0.215054	0.399	1.57753e+17	1.23323	0.233499	54.3021	40.9647	68.6761
344	3.15632e+17	0.0872725	0.866028	3.1321e+18	1.68897e+17	0.214903	0.398641	1.57857e+17	1.23302	0.233374	54.2731	40.9429	68.6396
345	3.15886e+17	0.0873427	0.865957	3.13185e+18	1.68897e+17	0.214756	0.398283	1.57958e+17	1.23282	0.233253	54.245	40.9216	68.6039
346	3.16144e+17	0.0874139	0.865886	3.13159e+18	1.68897e+17	0.214608	0.397924	1.58061e+17	1.23261	0.233131	54.2165	40.9002	68.5679
347	3.16397e+17	0.0874839	0.865816	3.13134e+18	1.68897e+17	0.214462	0.397566	1.58162e+17	1.23241	0.233011	54.1886	40.8791	68.5326
348	3.16655e+17	0.0875552	0.865745	3.13108e+18	1.68897e+17	0.214314	0.397209	1.58264e+17	1.23221	0.232889	54.1602	40.8577	68.4967
349	3.16906e+17	0.0876247	0.865675	3.13083e+18	1.68897e+17	0.21417	0.396851	1.58364e+17	1.232	0.23277	54.1325	40.8368	68.4617
350	3.17162e+17	0.0876954	0.865605	3.13057e+18	1.68897e+17	0.214023	0.396494	1.58465e+17	1.2318	0.232649	54.1045	40.8157	68.4263
351	3.1741e+17	0.0877641	0.865536	3.13032e+18	1.68897e+17	0.213881	0.396138	1.58564e+17	1.2316	0.232532	54.0773	40.7951	68.3919
352	3.1766e+17	0.0878332	0.865467	3.13007e+18	1.68897e+17	0.213738	0.395781	1.58663e+17	1.2314	0.232415	54.05	40.7746	68.3574
353	3.17907e+17	0.0879015	0.865398	3.12983e+18	1.68897e+17	0.213597	0.395425	1.58761e+17	1.2312	0.232299	54.0231	40.7542	68.3233
354	3.18154e+17	0.0879698	0.86533	3.12958e+18	1.68897e+17	0.213457	0.395069	1.58858e+17	1.231	0.232184	53.9962	40.734	68.2893
355	3.18399e+17	0.0880374	0.865263	3.12933e+18	1.68897e+17	0.213317	0.394714	1.58955e+17	1.2308	0.232069	53.9697	40.7139	68.2557
356	3.18645e+17	0.0881054	0.865195	3.12909e+18	1.68897e+17	0.213178	0.394359	1.59052e+17	1.2306	0.231955	53.943	40.6939	68.2221
357	3.18883e+17	0.0881713	0.865129	3.12885e+18	1.68897e+17	0.213042	0.394004	1.59146e+17	1.23041	0.231844	53.9172	40.6744	68.1895
358	3.19123e+17	0.0882377	0.865062	3.12861e+18	1.68897e+17	0.212906	0.39365	1.5924e+17	1.23022	0.231733	53.8913	40.6548	68.1567
359	3.19359e+17	0.0883029	0.864997	3.12837e+18	1.68897e+17	0.212773	0.393296	1.59333e+17	1.23002	0.231624	53.8659	40.6357	68.1246
360	3.19596e+17	0.0883685	0.864932	3.12814e+18	1.68897e+17	0.212638	0.392942	1.59426e+17	1.22983	0.231514	53.8404	40.6165	68.0923
361	3.19829e+17	0.088433	0.864867	3.1279e+18	1.68897e+17	0.212507	0.392588	1.59518e+17	1.22964	0.231406	53.8154	40.5976	68.0607
362	3.20072e+17	0.0885	0.8648	3.12766e+18	1.68897e+17	0.21237	0.392235	1.59613e+17	1.22944	0.231295	53.7895	40.578	68.0279
363	3.20309e+17	0.0885656	0.864734	3.12742e+18	1.68897e+17	0.212236	0.391882	1.59706e+17	1.22925	0.231186	53.7641	40.5589	67.9958
364	3.20552e+17	0.0886327	0.864667	3.12718e+18	1.68897e+17	0.212099	0.39153	1.59801e+17	1.22905	0.231074	53.7382	40.5394	67.9631
365	3.20788e+17	0.0886979	0.864602	3.12695e+18	1.68897e+17	0.211967	0.391178	1.59893e+17	1.22885	0.230966	53.7131	40.5204	67.9313
366	3.21029e+17	0.0887645	0.864535	3.12671e+18	1.68897e+17	0.211832	0.390826	1.59988e+17	1.22865	0.230856	53.6875	40.5011	67.8989
367	3.21266e+17	0.0888301	0.86447	3.12647e+18	1.68897e+17	0.211699	0.390474	1.6008e+17	1.22846	0.230748	53.6624	40.4822	67.8672
368	3.21506e+17	0.0888967	0.864403	3.12623e+18	1.68897e+17	0.211564	0.390123	1.60174e+17	1.22826	0.230639	53.6369	40.4629	67.8349
369	3.21744e+17	0.0889624	0.864338	3.12599e+18	1.68897e+17	0.211431	0.389772	1.60267e+17	1.22806	0.230531	53.6118	40.444	67.8032
370	3.21984e+17	0.0890286	0.864271	3.12575e+18	1.68897e+17	0.211297	0.389421	1.6036e+17	1.22786	0.230422	53.5866	40.425	67.7713
371	3.22222e+17	0.0890945	0.864205	3.12551e+18	1.68897e+17	0.211164	0.389071	1.60453e+17	1.22766	0.230315	53.5615	40.4061	67.7396
372	3.22466e+17	0.0891619	0.864138	3.12527e+18	1.68897e+17	0.211028	0.388721	1.60548e+17	1.22746	0.230205	53.5359	40.3868	67.7072
373	3.22708e+17	0.0892288	0.864071	3.12503e+18	1.68897e+17	0.210894	0.388371	1.60642e+17	1.22726	0.230096	53.5106	40.3677	67.6752
374	3.22951e+17	0.0892961	0.864004	3.12478e+18	1.68897e+17	0.210758	0.388022	1.60736e+17	1.22705	0.229986	53.4851	40.3484	67.643
375	3.23193e+17	0.089363	0.863937	3.12454e+18	1.68897e+17	0.210624	0.387673	1.6083e+17	1.22685	0.229878	53.4599	40.3294	67.6111
376	3.23437e+17	0.0894305	0.863869	3.1243e+18	1.68897e+17	0.210489	0.387324	1.60925e+17	1.22665	0.229768	53.4345	40.3102	67.5789
377	3.23681e+17	0.089498	0.863802	3.12405e+18	1.68897e+17	0.210354	0.386976	1.61019e+17	1.22644	0.229659	53.4091	40.2911	67.5468
378	3.23929e+17	0.0895666	0.863733	3.1238e+18	1.68897e+17	0.210217	0.386627	1.61115e+17	1.22623	0.229549	53.3834	40.2717	67.5143
379	3.24173e+17	0.0896339	0.863666	3.12356e+18	1.68897e+17	0.210082	0.38628	1.61209e+17	1.22603	0.22944	53.3582	40.2527	67.4824
380	3.24415e+17	0.0897009	0.863599	3.12332e+18	1.68897e+17	0.209949	0.385932	1.61303e+17	1.22582	0.229333	53.3332	40.2338	67.4508
381	3.2466e+17	0.0897685	0.863531	3.12307e+18	1.68897e+17	0.209814	0.385585	1.61397e+17	1.22562	0.229224	53.3079	40.2148	67.4189
382	3.24906e+17	0.0898366	0.863463	3.12283e+18	1.68897e+17	0.209678	0.385238	1.61492e+17	1.22541	0.229115	53.2826	40.1956	67.3868
383	3.25153e+17	0.089905	0.863395	3.12258e+18	1.68897e+17	0.209543	0.384892	1.61587e+17	1.2252	0.229006	53.2572	40.1765	67.3547
384	3.25404e+17	0.0899743	0.863326	3.12233e+18	1.68897e+17	0.209405	0.384545	1.61684e+17	1.22498	0.228896	53.2315	40.1571	67.3222
385	3.25656e+17	0.090044	0.863256	3.12208e+18	1.68897e+17	0.209267	0.384199	1.61781e+17	1.22477	0.228785	53.2057	40.1377	67.2896
386	3.25925e+17	0.0901185	0.863182	3.12181e+18	1.68897e+17	0.209119	0.383854	1.61884e+17	1.22454	0.228666	53.1782	40.1169	67.2548
387	3.26181e+17	0.0901892	0.863111	3.12155e+18	1.68897e+17	0.20898	0.383508	1.61982e+17	1.22432	0.228554	53.1522	40.0973	67.2219
388	3.26431e+17	0.0902584	0.863042	3.1213e+18	1.68897e+17	0.208843	0.383163	1.62078e+17	1.22411	0.228445	53.1268	40.0781	67.1897
389	3.2668e+17	0.0903271	0.862973	3.12105e+18	1.68897e+17	0.208708	0.382819	1.62173e+17	1.22389	0.228337	53.1015	40.059	67.1578
390	3.26926e+17	0.0903953	0.862905	3.12081e+18	1.68897e+17	0.208574	0.382474	1.62268e+17	1.22368	0.228229	53.0765	40.0402	67.1262
391	3.27169e+17	0.0904625	0.862837	3.12056e+18	1.68897e+17	0.208441	0.38213	1.62361e+17	1.22347	0.228124	53.052	40.0217	67.0952
392	3.27412e+17	0.0905295	0.86277	3.12032e+18	1.68897e+17	0.20831	0.381787	1.62453e+17	1.22326	0.228018	53.0275	40.0032	67.0642
393	3.27651e+17	0.0905957	0.862704	3.12008e+18	1.68897e+17	0.20818	0.381443	1.62544e+17	1.22306	0.227915	53.0034	39.985	67.0338
394	3.27896e+17	0.0906634	0.862637	3.11984e+18	1.68897e+17	0.208047	0.3811	1.62638e+17	1.22285	0.227809	52.9788	39.9665	67.0027
395	3.28136e+17	0.0907298	0.86257	3.1196e+18	1.68897e+17	0.207918	0.380757	1.62729e+17	1.22264	0.227705	52.9548	39.9483	66.9722
396	3.28382e+17	0.0907978	0.862502	3.11935e+18	1.68897e+17	0.207785	0.380415	1.62823e+17	1.22243	0.2276	52.9301	39.9297	66.941
397	3.28625e+17	0.0908649	0.862435	3.11911e+18	1.68897e+17	0.207654	0.380072	1.62915e+17	1.22222	0.227495	52.9059	39.9115	66.9104
398	3.28874e+17	0.0909339	0.862366	3.11886e+18	1.68897e+17	0.207519	0.37973	1.6301e+17	1.222	0.227388	52.881	39.8927	66.8789
399	3.29127e+17	0.0910037	0.862296	3.11861e+18	1.68897e+17	0.207383	0.379389	1.63106e+17	1.22178	0.22728	52.8559	39.8737	66.8472
400	3.29382e+17	0.0910744	0.862226	3.11835e+18	1.68897e+17	0.207246	0.379048	1.63203e+17	1.22156	0.227171	52.8305	39.8546	66.8151
401	3.29625e+17	0.0911415	0.862159	3.11811e+18	1.68897e+17	0.207116	0.378707	1.63295e+17	1.22135	0.227068	52.8065	39.8365	66.7846
402	3.29868e+17	0.0912086	0.862091	3.11787e+18	1.68897e+17	0.206986	0.378366	1.63387e+17	1.22113	0.226964	52.7824	39.8183	66.7543
403	3.301e+17	0.0912729	0.862027	3.11763e+18	1.68897e+17	0.206861	0.378025	1.63475e+17	1.22093	0.226866	52.7595	39.801	66.7252
404	3.30338e+17	0.0913387	0.861961	3.1174e+18	1.68897e+17	0.206734	0.377685	1.63564e+17	1.22072	0.226765	52.736	39.7833	66.6956
405	3.30569e+17	0.0914024	0.861898	3.11717e+18	1.68897e+17	0.206611	0.377346	1.63651e+17	1.22052	0.226668	52.7134	39.7662	66.6669
406	3.30798e+17	0.0914658	0.861834	3.11694e+18	1.68897e+17	0.206489	0.377006	1.63738e+17	1.22032	0.226571	52.6909	39.7493	66.6385
407	3.31026e+17	0.0915287	0.861771	3.11671e+18	1.68897e+17	0.206367	0.376667	1.63824e+17	1.22012	0.226475	52.6686	39.7324	66.6102
408	3.3126e+17	0.0915936	0.861706	3.11647e+18	1.68897e+17	0.206243	0.376328	1.63912e+17	1.21991	0.226376	52.6456	39.7151	66.5812
409	3.31489e+17	0.0916568	0.861643	3.11625e+18	1.68897e+17	0.206121	0.37599	1.63998e+17	1.21971	0.22628	52.6233	39.6983	66.553
410	3.31719e+17	0.0917204	0.86158	3.11602e+18	1.68897e+17	0.205999	0.375651	1.64084e+17	1.21951	0.226184	52.6009	39.6814	66.5247
411	3.31945e+17	0.0917829	0.861517	3.11579e+18	1.68897e+17	0.205879	0.375313	1.64169e+17	1.21931	0.226089	52.5789	39.6648	66.4969
412	3.32172e+17	0.0918456	0.861454	3.11556e+18	1.68897e+17	0.205759	0.374976	1.64254e+17	1.2191	0.225995	52.5569	39.6482	66.469
413	3.32396e+17	0.0919078	0.861392	3.11534e+18	1.68897e+17	0.20564	0.374639	1.64339e+17	1.21891	0.225901	52.5351	39.6318	66.4415
414	3.32624e+17	0.0919708	0.861329	3.11511e+18	1.68897e+17	0.20552	0.374302	1.64424e+17	1.2187	0.225806	52.5131	39.6151	66.4136
415	3.32852e+17	0.0920336	0.861266	3.11488e+18	1.68897e+17	0.2054	0.373965	1.64509e+17	1.2185	0.225712	52.4912	39.5986	66.3859
416	3.33077e+17	0.0920959	0.861204	3.11466e+18	1.68897e+17	0.205281	0.373628	1.64593e+17	1.2183	0.225619	52.4695	39.5822	66.3584
417	3.33301e+17	0.0921579	0.861142	3.11443e+18	1.68897e+17	0.205163	0.373292	1.64677e+17	1.2181	0.225526	52.4479	39.566	66.3312
418	3.33526e+17	0.0922202	0.86108	3.11421e+18	1.68897e+17	0.205044	0.372956	1.64761e+17	1.2179	0.225433	52.4263	39.5496	66.3038
419	3.33753e+17	0.0922828	0.861017	3.11398e+18	1.68897e+17	0.204925	0.372621	1.64845e+17	1.2177	0.22534	52.4046	39.5333	66.2764
420	3.33981e+17	0.0923459	0.860954	3.11375e+18	1.68897e+17	0.204806	0.372286	1.6493e+17	1.21749	0.225246	52.3828	39.5168	66.2488
421	3.342e+17	0.0924065	0.860893	3.11353e+18	1.68897e+17	0.204691	0.371951	1.65012e+17	1.21729	0.225156	52.3618	39.501	66.2223
422	3.34422e+17	0.0924678	0.860832	3.11331e+18	1.68897e+17	0.204575	0.371616	1.65094e+17	1.21709	0.225065	52.3407	39.4851	66.1956
423	3.34643e+17	0.092529	0.860771	3.11309e+18	1.68897e+17	0.204459	0.371282	1.65177e+17	1.2169	0.224975	52.3197	39.4692	66.169
424	3.3487e+17	0.0925918	0.860708	3.11286e+18	1.68897e+17	0.20434	0.370948	1.65261e+17	1.21669	0.224882	52.2981	39.453	66.1417
425	3.35095e+17	0.0926539	0.860646	3.11264e+18	1.68897e+17	0.204223	0.370614	1.65344e+17	1.21649	0.22479	52.2768	39.4369	66.1148
426	3.3532e+17	0.0927161	0.860584	3.11241e+18	1.68897e+17	0.204106	0.370281	1.65428e+17	1.21628	0.224699	52.2556	39.4209	66.0879
427	3.35539e+17	0.0927766	0.860523	3.1122e+18	1.68897e+17	0.203992	0.369948	1.65508e+17	1.21609	0.22461	52.2349	39.4053	66.0618
428	3.35761e+17	0.0928382	0.860462	3.11197e+18	1.68897e+17	0.203876	0.369615	1.65591e+17	1.21588	0.22452	52.2139	39.3895	66.0353
429	3.35981e+17	0.0928989	0.860401	3.11175e+18	1.68897e+17	0.203762	0.369282	1.65672e+17	1.21568	0.224431	52.1933	39.3739	66.0091
430	3.36209e+17	0.092962	0.860338	3.11152e+18	1.68897e+17	0.203644	0.36895	1.65756e+17	1.21548	0.224339	52.1719	39.3577	65.9821
431	3.36433e+17	0.0930239	0.860276	3.1113e+18	1.68897e+17	0.203528	0.368618	1.65839e+17	1.21527	0.224249	52.1509	39.3419	65.9555
432	3.36662e+17	0.0930871	0.860213	3.11107e+18	1.68897e+17	0.203409	0.368287	1.65923e+17	1.21506	0.224157	52.1295	39.3257	65.9285
433	3.36888e+17	0.0931496	0.86015	3.11085e+18	1.68897e+17	0.203292	0.367955	1.66006e+17	1.21486	0.224066	52.1084	39.3098	65.9018
434	3.37116e+17	0.0932128	0.860087	3.11062e+18	1.68897e+17	0.203174	0.367624	1.6609e+17	1.21465	0.223974	52.0871	39.2938	65.8748
435	3.37352e+17	0.0932779	0.860022	3.11038e+18	1.68897e+17	0.203053	0.367294	1.66177e+17	1.21443	0.22388	52.0652	39.2772	65.8471
436	3.37585e+17	0.0933425	0.859958	3.11015e+18	1.68897e+17	0.202933	0.366963	1.66262e+17	1.21422	0.223787	52.0435	39.2609	65.8197
437	3.3781e+17	0.0934047	0.859895	3.10992e+18	1.68897e+17	0.202817	0.366633	1.66345e+17	1.21401	0.223697	52.0227	39.2452	65.7934
438	3.38036e+17	0.093467	0.859833	3.1097e+18	1.68897e+17	0.202701	0.366303	1.66428e+17	1.21381	0.223608	52.0018	39.2294	65.767
439	3.38255e+17	0.0935278	0.859772	3.10948e+18	1.68897e+17	0.202588	0.365974	1.66508e+17	1.2136	0.223521	51.9815	39.2141	65.7413
440	3.38478e+17	0.0935894	0.859711	3.10926e+18	1.68897e+17	0.202474	0.365645	1.6659e+17	1.2134	0.223432	51.961	39.1986	65.7154
441	3.38695e+17	0.0936492	0.859651	3.10904e+18	1.68897e+17	0.202363	0.365316	1.66669e+17	1.2132	0.223347	51.9411	39.1836	65.6902
442	3.38912e+17	0.0937095	0.859591	3.10882e+18	1.68897e+17	0.202252	0.364987	1.66748e+17	1.213	0.223261	51.9211	39.1685	65.6649
443	3.39126e+17	0.0937686	0.859531	3.10861e+18	1.68897e+17	0.202142	0.364659	1.66826e+17	1.2128	0.223176	51.9015	39.1537	65.6401
444	3.39344e+17	0.0938286	0.859471	3.10839e+18	1.68897e+17	0.202031	0.364331	1.66905e+17	1.2126	0.223091	51.8816	39.1387	65.615
445	3.39555e+17	0.0938871	0.859413	3.10818e+18	1.68897e+17	0.201924	0.364003	1.66982e+17	1.2124	0.223008	51.8623	39.1242	65.5905
446	3.39772e+17	0.0939472	0.859353	3.10796e+18	1.68897e+17	0.201813	0.363675	1.67061e+17	1.2122	0.222923	51.8425	39.1092	65.5655
447	3.39988e+17	0.0940069	0.859293	3.10775e+18	1.68897e+17	0.201703	0.363348	1.6714e+17	1.212	0.222838	51.8228	39.0944	65.5406
448	3.40204e+17	0.0940665	0.859234	3.10753e+18	1.68897e+17	0.201593	0.363021	1.67218e+17	1.2118	0.222754	51.8032	39.0796	65.5159
449	3.40417e+17	0.0941253	0.859175	3.10732e+18	1.68897e+17	0.201485	0.362695	1.67295e+17	1.2116	0.222671	51.7839	39.0651	65.4914
450	3.40634e+17	0.0941853	0.859115	3.1071e+18	1.68897e+17	0.201375	0.362369	1.67374e+17	1.2114	0.222586	51.7643	39.0503	65.4666
451	3.4085e+17	0.0942451	0.859055	3.10688e+18	1.68897e+17	0.201266	0.362043	1.67452e+17	1.2112	0.222502	51.7448	39.0355	65.4419
452	3.41064e+17	0.0943044	0.858996	3.10667e+18	1.68897e+17	0.201157	0.361717	1.6753e+17	1.211	0.222419	51.7254	39.0209	65.4175
453	3.41274e+17	0.0943625	0.858937	3.10646e+18	1.68897e+17	0.201051	0.361391	1.67606e+17	1.2108	0.222338	51.7065	39.0067	65.3935
454	3.41491e+17	0.0944225	0.858878	3.10624e+18	1.68897e+17	0.200941	0.361066	1.67684e+17	1.2106	0.222254	51.687	38.992	65.3689
455	3.41704e+17	0.0944812	0.858819	3.10603e+18	1.68897e+17	0.200834	0.360742	1.67761e+17	1.2104	0.222172	51.668	38.9776	65.3448
456	3.41916e+17	0.0945399	0.85876	3.10582e+18	1.68897e+17	0.200727	0.360417	1.67838e+17	1.2102	0.22209	51.6489	38.9632	65.3207
457	3.42123e+17	0.0945972	0.858703	3.10561e+18	1.68897e+17	0.200623	0.360093	1.67912e+17	1.21	0.222011	51.6304	38.9493	65.2973
458	3.42336e+17	0.0946562	0.858644	3.1054e+18	1.68897e+17	0.200515	0.359769	1.67989e+17	1.2098	0.221929	51.6114	38.9349	65.2732
459	3.42545e+17	0.0947139	0.858586	3.10519e+18	1.68897e+17	0.200411	0.359445	1.68064e+17	1.20961	0.221849	51.5928	38.9209	65.2497
460	3.42757e+17	0.0947725	0.858528	3.10498e+18	1.68897e+17	0.200304	0.359122	1.6814e+17	1.20941	0.221768	51.5739	38.9067	65.2259
461	3.42969e+17	0.0948311	0.858469	3.10476e+18	1.68897e+17	0.200198	0.358799	1.68216e+17	1.2092	0.221687	51.5551	38.8925	65.2021
462	3.43181e+17	0.0948897	0.85841	3.10455e+18	1.68897e+17	0.200092	0.358476	1.68292e+17	1.209	0.221606	51.5364	38.8783	65.1783
463	3.43389e+17	0.0949473	0.858353	3.10434e+18	1.68897e+17	0.199988	0.358153	1.68367e+17	1.20881	0.221527	51.5179	38.8644	65.155
464	3.436e+17	0.0950055	0.858294	3.10413e+18	1.68897e+17	0.199882	0.357831	1.68442e+17	1.20861	0.221447	51.4993	38.8504	65.1315
465	3.43808e+17	0.0950632	0.858237	3.10393e+18	1.68897e+17	0.199778	0.357509	1.68517e+17	1.20841	0.221368	51.4809	38.8365	65.1082
466	3.44022e+17	0.0951222	0.858178	3.10371e+18	1.68897e+17	0.199672	0.357188	1.68593e+17	1.20821	0.221287	51.4622	38.8223	65.0845
467	3.44229e+17	0.0951796	0.85812	3.1035e+18	1.68897e+17	0.199568	0.356866	1.68667e+17	1.20801	0.221209	51.4439	38.8086	65.0614
468	3.44442e+17	0.0952383	0.858062	3.10329e+18	1.68897e+17	0.199463	0.356545	1.68743e+17	1.2078	0.221129	51.4253	38.7945	65.0379
469	3.4465e+17	0.095296	0.858004	3.10308e+18	1.68897e+17	0.199359	0.356225	1.68817e+17	1.20761	0.22105	51.4071	38.7808	65.0148
470	3.44861e+17	0.0953541	0.857946	3.10287e+18	1.68897e+17	0.199255	0.355904	1.68892e+17	1.2074	0.220971	51.3887	38.7669	64.9916
471	3.45067e+17	0.0954112	0.857889	3.10267e+18	1.68897e+17	0.199152	0.355584	1.68966e+17	1.20721	0.220894	51.3707	38.7533	64.9688
472	3.45277e+17	0.0954693	0.857831	3.10246e+18	1.68897e+17	0.199048	0.355264	1.6904e+17	1.20701	0.220815	51.3524	38.7395	64.9456
473	3.4549e+17	0.0955281	0.857772	3.10224e+18	1.68897e+17	0.198943	0.354945	1.69116e+17	1.2068	0.220736	51.3339	38.7256	64.9223
474	3.45703e+17	0.0955871	0.857713	3.10203e+18	1.68897e+17	0.198837	0.354625	1.69192e+17	1.2066	0.220656	51.3154	38.7116	64.8988
475	3.4591e+17	0.0956442	0.857656	3.10182e+18	1.68897e+17	0.198735	0.354306	1.69265e+17	1.2064	0.220579	51.2975	38.6981	64.8762
476	3.4612e+17	0.0957022	0.857598	3.10161e+18	1.68897e+17	0.198631	0.353988	1.69339e+17	1.2062	0.220501	51.2793	38.6844	64.8533
477	3.46328e+17	0.0957598	0.85754	3.10141e+18	1.68897e+17	0.198529	0.353669	1.69413e+17	1.20599	0.220424	51.2614	38.6708	64.8305
478	3.46537e+17	0.0958175	0.857482	3.1012e+18	1.68897e+17	0.198426	0.353351	1.69487e+17	1.20579	0.220346	51.2434	38.6573	64.8078
479	3.46742e+17	0.0958743	0.857426	3.10099e+18	1.68897e+17	0.198325	0.353033	1.69559e+17	1.2056	0.220271	51.2257	38.644	64.7855
480	3.46954e+17	0.0959329	0.857367	3.10078e+18	1.68897e+17	0.198221	0.352715	1.69634e+17	1.20539	0.220192	51.2075	38.6302	64.7624
481	3.47167e+17	0.0959917	0.857308	3.10057e+18	1.68897e+17	0.198116	0.352398	1.69709e+17	1.20518	0.220114	51.1893	38.6165	64.7394
482	3.47383e+17	0.0960515	0.857249	3.10035e+18	1.68897e+17	0.19801	0.352081	1.69785e+17	1.20497	0.220034	51.1708	38.6025	64.716
483	3.47588e+17	0.0961083	0.857192	3.10015e+18	1.68897e+17	0.19791	0.351764	1.69857e+17	1.20478	0.219959	51.1532	38.5893	64.6938
484	3.47796e+17	0.0961659	0.857134	3.09994e+18	1.68897e+17	0.197808	0.351448	1.69931e+17	1.20457	0.219883	51.1355	38.5759	64.6713
485	3.48003e+17	0.0962229	0.857077	3.09973e+18	1.68897e+17	0.197707	0.351132	1.70003e+17	1.20437	0.219807	51.1179	38.5626	64.6491
486	3.48214e+17	0.0962814	0.857019	3.09952e+18	1.68897e+17	0.197604	0.350816	1.70077e+17	1.20417	0.21973	51.0999	38.5491	64.6264
487	3.48417e+17	0.0963374	0.856963	3.09932e+18	1.68897e+17	0.197505	0.3505	1.70148e+17	1.20397	0.219656	51.0827	38.5361	64.6046
488	3.48626e+17	0.0963954	0.856905	3.09911e+18	1.68897e+17	0.197403	0.350185	1.70222e+17	1.20376	0.21958	51.065	38.5227	64.5822
489	3.48829e+17	0.0964514	0.856849	3.0989e+18	1.68897e+17	0.197304	0.34987	1.70293e+17	1.20357	0.219506	51.0479	38.5098	64.5606
490	3.49035e+17	0.0965084	0.856792	3.0987e+18	1.68897e+17	0.197203	0.349555	1.70365e+17	1.20336	0.219431	51.0305	38.4967	64.5385
491	3.4924e+17	0.096565	0.856735	3.09849e+18	1.68897e+17	0.197104	0.349241	1.70436e+17	1.20316	0.219357	51.0132	38.4837	64.5167
492	3.49448e+17	0.0966225	0.856677	3.09829e+18	1.68897e+17	0.197003	0.348927	1.70509e+17	1.20296	0.219282	50.9957	38.4705	64.4946
493	3.4965e+17	0.0966784	0.856622	3.09808e+18	1.68897e+17	0.196905	0.348613	1.70579e+17	1.20276	0.219209	50.9787	38.4576	64.4731
494	3.49852e+17	0.0967343	0.856566	3.09788e+18	1.68897e+17	0.196807	0.348299	1.7065e+17	1.20256	0.219136	50.9618	38.4449	64.4517
495	3.5005e+17	0.0967889	0.856511	3.09768e+18	1.68897e+17	0.196712	0.347986	1.70719e+17	1.20237	0.219065	50.9453	38.4324	64.4308
496	3.50254e+17	0.0968454	0.856455	3.09748e+18	1.68897e+17	0.196613	0.347673	1.7079e+17	1.20217	0.218991	50.9282	38.4195	64.4092
497	3.50459e+17	0.096902	0.856398	3.09728e+18	1.68897e+17	0.196514	0.34736	1.70861e+17	1.20197	0.218918	50.9111	38.4067	64.3876
498	3.50664e+17	0.0969588	0.856341	3.09707e+18	1.68897e+17	0.196415	0.347047	1.70932e+17	1.20176	0.218844	50.894	38.3937	64.366
499	3.50869e+17	0.0970154	0.856285	3.09686e+18	1.68897e+17	0.196316	0.346735	1.71003e+17	1.20156	0.218771	50.877	38.3809	64.3445
500	3.51075e+17	0.0970725	0.856228	3.09666e+18	1.68897e+17	0.196217	0.346423	1.71075e+17	1.20136	0.218698	50.8599	38.368	64.3228
501	3.5128e+17	0.0971292	0.856171	3.09645e+18	1.68897e+17	0.196118	0.346112	1.71146e+17	1.20115	0.218625	50.8429	38.3552	64.3013
502	3.51483e+17	0.0971851	0.856115	3.09625e+18	1.68897e+17	0.196021	0.3458	1.71216e+17	1.20095	0.218553	50.8262	38.3426	64.2802
503	3.51682e+17	0.0972401	0.85606	3.09605e+18	1.68897e+17	0.195925	0.345489	1.71284e+17	1.20076	0.218482	50.8098	38.3302	64.2594
504	3.51882e+17	0.0972954	0.856005	3.09585e+18	1.68897e+17	0.195829	0.345178	1.71353e+17	1.20056	0.218411	50.7933	38.3177	64.2386
505	3.52083e+17	0.097351	0.855949	3.09565e+18	1.68897e+17	0.195733	0.344868	1.71423e+17	1.20036	0.21834	50.7767	38.3053	64.2176
506	3.52282e+17	0.097406	0.855894	3.09545e+18	1.68897e+17	0.195638	0.344558	1.71491e+17	1.20016	0.21827	50.7604	38.2929	64.197
507	3.52478e+17	0.0974603	0.85584	3.09526e+18	1.68897e+17	0.195544	0.344248	1.71559e+17	1.19996	0.218201	50.7443	38.2808	64.1766
508	3.52677e+17	0.0975155	0.855785	3.09506e+18	1.68897e+17	0.195448	0.343938	1.71628e+17	1.19977	0.21813	50.728	38.2685	64.156
509	3.52868e+17	0.0975682	0.855732	3.09487e+18	1.68897e+17	0.195357	0.343629	1.71693e+17	1.19958	0.218063	50.7124	38.2567	64.1363
510	3.53063e+17	0.0976222	0.855678	3.09467e+18	1.68897e+17	0.195264	0.34332	1.7176e+17	1.19938	0.217995	50.6965	38.2447	64.1161
511	3.53252e+17	0.0976743	0.855626	3.09448e+18	1.68897e+17	0.195174	0.343011	1.71825e+17	1.19919	0.217929	50.6811	38.2331	64.0967
512	3.53446e+17	0.0977281	0.855572	3.09429e+18	1.68897e+17	0.195082	0.342702	1.71892e+17	1.199	0.217861	50.6653	38.2212	64.0767
513	3.53639e+17	0.0977813	0.855519	3.09409e+18	1.68897e+17	0.19499	0.342394	1.71958e+17	1.1988	0.217794	50.6497	38.2094	64.0569
514	3.53828e+17	0.0978336	0.855466	3.09391e+18	1.68897e+17	0.1949	0.342086	1.72022e+17	1.19861	0.217728	50.6343	38.1978	64.0376
515	3.54015e+17	0.0978853	0.855415	3.09372e+18	1.68897e+17	0.194812	0.341778	1.72086e+17	1.19843	0.217663	50.6192	38.1864	64.0184
516	3.54203e+17	0.0979374	0.855363	3.09353e+18	1.68897e+17	0.194722	0.341471	1.72151e+17	1.19824	0.217597	50.604	38.1749	63.9992
517	3.54388e+17	0.0979884	0.855312	3.09335e+18	1.68897e+17	0.194635	0.341163	1.72214e+17	1.19805	0.217533	50.5891	38.1637	63.9804
518	3.54578e+17	0.0980409	0.855259	3.09316e+18	1.68897e+17	0.194545	0.340857	1.72278e+17	1.19786	0.217467	50.5738	38.1522	63.961
519	3.54766e+17	0.0980931	0.855207	3.09297e+18	1.68897e+17	0.194456	0.34055	1.72343e+17	1.19767	0.217402	50.5587	38.1407	63.9418
520	3.54954e+17	0.0981449	0.855155	3.09278e+18	1.68897e+17	0.194367	0.340244	1.72406e+17	1.19748	0.217338	50.5436	38.1294	63.9228
521	3.5514e+17	0.0981964	0.855104	3.09259e+18	1.68897e+17	0.194279	0.339937	1.7247e+17	1.19729	0.217273	50.5287	38.1181	63.9039
522	3.55329e+17	0.0982486	0.855051	3.0924e+18	1.68897e+17	0.19419	0.339632	1.72534e+17	1.1971	0.217208	50.5136	38.1068	63.8848
523	3.55512e+17	0.0982992	0.855001	3.09222e+18	1.68897e+17	0.194104	0.339326	1.72596e+17	1.19692	0.217146	50.499	38.0957	63.8664
524	3.55698e+17	0.0983506	0.854949	3.09204e+18	1.68897e+17	0.194016	0.339021	1.72659e+17	1.19673	0.217082	50.4842	38.0845	63.8476
525	3.55883e+17	0.0984019	0.854898	3.09185e+18	1.68897e+17	0.193929	0.338716	1.72722e+17	1.19654	0.217018	50.4694	38.0734	63.8289
526	3.56071e+17	0.0984537	0.854846	3.09166e+18	1.68897e+17	0.193841	0.338411	1.72785e+17	1.19635	0.216954	50.4545	38.0622	63.8101
527	3.56255e+17	0.0985047	0.854795	3.09148e+18	1.68897e+17	0.193754	0.338107	1.72848e+17	1.19616	0.216891	50.4399	38.0511	63.7916
528	3.56438e+17	0.0985552	0.854745	3.0913e+18	1.68897e+17	0.193669	0.337803	1.7291e+17	1.19597	0.216829	50.4254	38.0402	63.7733
529	3.56625e+17	0.0986071	0.854693	3.09111e+18	1.68897e+17	0.193581	0.337499	1.72973e+17	1.19578	0.216765	50.4106	38.029	63.7545
530	3.56813e+17	0.098659	0.854641	3.09092e+18	1.68897e+17	0.193493	0.337195	1.73036e+17	1.19559	0.216702	50.3957	38.0178	63.7358
531	3.56997e+17	0.09871	0.85459	3.09074e+18	1.68897e+17	0.193407	0.336892	1.73098e+17	1.1954	0.216639	50.3812	38.0069	63.7174
532	3.57186e+17	0.098762	0.854538	3.09055e+18	1.68897e+17	0.193318	0.336589	1.73162e+17	1.19521	0.216576	50.3664	37.9957	63.6987
533	3.57372e+17	0.0988135	0.854486	3.09036e+18	1.68897e+17	0.193232	0.336286	1.73224e+17	1.19502	0.216513	50.3518	37.9847	63.6802
534	3.5756e+17	0.0988656	0.854434	3.09017e+18	1.68897e+17	0.193144	0.335983	1.73288e+17	1.19483	0.216449	50.337	37.9735	63.6615
535	3.57748e+17	0.0989176	0.854382	3.08999e+18	1.68897e+17	0.193056	0.335681	1.73351e+17	1.19463	0.216386	50.3223	37.9624	63.6429
536	3.57937e+17	0.0989697	0.85433	3.0898e+18	1.68897e+17	0.192968	0.335379	1.73414e+17	1.19444	0.216322	50.3075	37.9513	63.6242
537	3.58122e+17	0.099021	0.854279	3.08961e+18	1.68897e+17	0.192882	0.335077	1.73476e+17	1.19425	0.21626	50.293	37.9404	63.6059
538	3.58308e+17	0.0990722	0.854228	3.08943e+18	1.68897e+17	0.192796	0.334776	1.73538e+17	1.19406	0.216198	50.2786	37.9295	63.5877
539	3.5849e+17	0.0991227	0.854177	3.08924e+18	1.68897e+17	0.192711	0.334475	1.73599e+17	1.19387	0.216137	50.2644	37.9188	63.5697
540	3.58676e+17	0.0991741	0.854126	3.08906e+18	1.68897e+17	0.192625	0.334174	1.73662e+17	1.19368	0.216075	50.25	37.9079	63.5514
541	3.5886e+17	0.0992249	0.854075	3.08887e+18	1.68897e+17	0.192539	0.333873	1.73723e+17	1.19349	0.216014	50.2357	37.8971	63.5334
542	3.59048e+17	0.099277	0.854023	3.08869e+18	1.68897e+17	0.192452	0.333573	1.73786e+17	1.1933	0.215951	50.2211	37.8861	63.5149
543	3.59233e+17	0.0993282	0.853972	3.0885e+18	1.68897e+17	0.192366	0.333273	1.73848e+17	1.19311	0.215889	50.2068	37.8753	63.4969
544	3.59424e+17	0.099381	0.853919	3.08831e+18	1.68897e+17	0.192278	0.332973	1.73911e+17	1.19291	0.215826	50.1921	37.8642	63.4782
545	3.59608e+17	0.0994318	0.853868	3.08813e+18	1.68897e+17	0.192193	0.332674	1.73972e+17	1.19272	0.215765	50.1779	37.8535	63.4603
546	3.5979e+17	0.0994822	0.853818	3.08794e+18	1.68897e+17	0.192109	0.332374	1.74033e+17	1.19253	0.215705	50.1639	37.8429	63.4426
547	3.5997e+17	0.0995318	0.853768	3.08776e+18	1.68897e+17	0.192026	0.332075	1.74093e+17	1.19234	0.215646	50.1501	37.8325	63.4252
548	3.60155e+17	0.099583	0.853717	3.08758e+18	1.68897e+17	0.191941	0.331777	1.74154e+17	1.19215	0.215584	50.1359	37.8218	63.4072
549	3.6034e+17	0.0996342	0.853666	3.08739e+18	1.68897e+17	0.191856	0.331478	1.74215e+17	1.19196	0.215524	50.1217	37.8111	63.3893
550	3.60526e+17	0.0996855	0.853614	3.08721e+18	1.68897e+17	0.19177	0.33118	1.74277e+17	1.19176	0.215462	50.1075	37.8004	63.3713
551	3.6071e+17	0.0997365	0.853564	3.08702e+18	1.68897e+17	0.191686	0.330882	1.74338e+17	1.19157	0.215402	50.0935	37.7898	63.3535
552	3.60895e+17	0.0997875	0.853512	3.08684e+18	1.68897e+17	0.191601	0.330584	1.74399e+17	1.19138	0.215341	50.0794	37.7792	63.3357
553	3.61074e+17	0.099837	0.853463	3.08666e+18	1.68897e+17	0.191519	0.330287	1.74458e+17	1.19119	0.215283	50.0658	37.7689	63.3185
554	3.61257e+17	0.0998878	0.853412	3.08648e+18	1.68897e+17	0.191435	0.32999	1.74519e+17	1.191	0.215223	50.0519	37.7584	63.3009
555	3.61438e+17	0.0999377	0.853362	3.0863e+18	1.68897e+17	0.191352	0.329693	1.74578e+17	1.19081	0.215164	50.0382	37.7481	63.2836
556	3.61622e+17	0.0999886	0.853311	3.08611e+18	1.68897e+17	0.191268	0.329396	1.74639e+17	1.19062	0.215104	50.0242	37.7376	63.2659
557	3.61803e+17	0.100039	0.853261	3.08593e+18	1.68897e+17	0.191185	0.3291	1.74699e+17	1.19043	0.215045	50.0105	37.7272	63.2486
558	3.61986e+17	0.100089	0.853211	3.08575e+18	1.68897e+17	0.191101	0.328804	1.74759e+17	1.19024	0.214986	49.9967	37.7168	63.2311
559	3.62168e+17	0.10014	0.85316	3.08557e+18	1.68897e+17	0.191018	0.328508	1.74819e+17	1.19005	0.214927	49.983	37.7065	63.2138
560	3.6235e+17	0.10019	0.85311	3.08538e+18	1.68897e+17	0.190935	0.328213	1.74879e+17	1.18986	0.214868	49.9693	37.6961	63.1964
561	3.6253e+17	0.10024	0.85306	3.0852e+18	1.68897e+17	0.190853	0.327917	1.74937e+17	1.18967	0.21481	49.9558	37.686	63.1794
562	3.62714e+17	0.100291	0.853009	3.08502e+18	1.68897e+17	0.190769	0.327622	1.74998e+17	1.18947	0.214751	49.942	37.6756	63.162
563	3.62893e+17	0.10034	0.85296	3.08484e+18	1.68897e+17	0.190688	0.327328	1.75056e+17	1.18929	0.214693	49.9286	37.6654	63.145
564	3.63076e+17	0.100391	0.852909	3.08466e+18	1.68897e+17	0.190605	0.327033	1.75116e+17	1.18909	0.214634	49.9149	37.6551	63.1277
565	3.63253e+17	0.10044	0.85286	3.08448e+18	1.68897e+17	0.190524	0.326739	1.75174e+17	1.18891	0.214577	49.9017	37.6451	63.1109
566	3.63434e+17	0.10049	0.85281	3.0843e+18	1.68897e+17	0.190442	0.326445	1.75233e+17	1.18872	0.214519	49.8882	37.635	63.094
567	3.63612e+17	0.100539	0.852761	3.08412e+18	1.68897e+17	0.190362	0.326151	1.75291e+17	1.18853	0.214462	49.875	37.625	63.0772
568	3.63789e+17	0.100588	0.852712	3.08394e+18	1.68897e+17	0.190281	0.325858	1.75349e+17	1.18834	0.214406	49.8618	37.615	63.0605
569	3.63966e+17	0.100637	0.852663	3.08377e+18	1.68897e+17	0.190201	0.325565	1.75407e+17	1.18815	0.214349	49.8487	37.6052	63.044
570	3.64145e+17	0.100686	0.852614	3.08359e+18	1.68897e+17	0.19012	0.325272	1.75465e+17	1.18796	0.214292	49.8354	37.5951	63.0272
571	3.64317e+17	0.100734	0.852566	3.08342e+18	1.68897e+17	0.190043	0.324979	1.75521e+17	1.18778	0.214238	49.8227	37.5856	63.0111
572	3.64495e+17	0.100783	0.852517	3.08324e+18	1.68897e+17	0.189962	0.324687	1.75579e+17	1.18759	0.214181	49.8096	37.5757	62.9945
573	3.64671e+17	0.100832	0.852468	3.08306e+18	1.68897e+17	0.189883	0.324395	1.75636e+17	1.1874	0.214125	49.7966	37.5659	62.9781
574	3.6485e+17	0.100881	0.852419	3.08288e+18	1.68897e+17	0.189802	0.324103	1.75694e+17	1.18721	0.214069	49.7835	37.5559	62.9614
575	3.65027e+17	0.10093	0.85237	3.08271e+18	1.68897e+17	0.189722	0.323812	1.75751e+17	1.18702	0.214013	49.7704	37.5461	62.9449
576	3.65205e+17	0.100979	0.852321	3.08253e+18	1.68897e+17	0.189642	0.32352	1.75809e+17	1.18684	0.213957	49.7573	37.5362	62.9284
577	3.65379e+17	0.101027	0.852273	3.08236e+18	1.68897e+17	0.189565	0.323229	1.75865e+17	1.18665	0.213902	49.7447	37.5267	62.9124
578	3.65554e+17	0.101076	0.852224	3.08218e+18	1.68897e+17	0.189486	0.322938	1.75922e+17	1.18646	0.213847	49.7318	37.517	62.8961
579	3.65726e+17	0.101123	0.852177	3.08201e+18	1.68897e+17	0.189409	0.322648	1.75977e+17	1.18628	0.213793	49.7193	37.5075	62.8803
580	3.65899e+17	0.101171	0.852129	3.08183e+18	1.68897e+17	0.189331	0.322358	1.76033e+17	1.18609	0.213739	49.7067	37.498	62.8643
581	3.66075e+17	0.10122	0.85208	3.08166e+18	1.68897e+17	0.189252	0.322068	1.7609e+17	1.18591	0.213684	49.6939	37.4884	62.8481
582	3.6625e+17	0.101268	0.852032	3.08148e+18	1.68897e+17	0.189174	0.321778	1.76146e+17	1.18572	0.213629	49.6811	37.4788	62.832
583	3.66419e+17	0.101315	0.851985	3.08131e+18	1.68897e+17	0.189098	0.321488	1.762e+17	1.18554	0.213576	49.6689	37.4695	62.8165
584	3.66595e+17	0.101364	0.851936	3.08114e+18	1.68897e+17	0.18902	0.321199	1.76257e+17	1.18535	0.213521	49.6562	37.4599	62.8004
585	3.66763e+17	0.10141	0.85189	3.08097e+18	1.68897e+17	0.188945	0.32091	1.76311e+17	1.18517	0.213469	49.644	37.4507	62.785
586	3.66933e+17	0.101457	0.851843	3.0808e+18	1.68897e+17	0.188869	0.320622	1.76365e+17	1.18499	0.213416	49.6317	37.4415	62.7695
587	3.67103e+17	0.101504	0.851796	3.08063e+18	1.68897e+17	0.188793	0.320333	1.7642e+17	1.1848	0.213364	49.6194	37.4322	62.754
588	3.67274e+17	0.101552	0.851748	3.08046e+18	1.68897e+17	0.188717	0.320045	1.76475e+17	1.18462	0.21331	49.6071	37.4229	62.7384
589	3.67444e+17	0.101598	0.851702	3.08029e+18	1.68897e+17	0.188641	0.319757	1.76529e+17	1.18444	0.213258	49.5949	37.4137	62.723
590	3.67618e+17	0.101646	0.851654	3.08012e+18	1.68897e+17	0.188564	0.319469	1.76584e+17	1.18425	0.213204	49.5824	37.4043	62.7072
591	3.67785e+17	0.101693	0.851607	3.07995e+18	1.68897e+17	0.188489	0.319182	1.76638e+17	1.18407	0.213153	49.5704	37.3952	62.692
592	3.67959e+17	0.101741	0.851559	3.07977e+18	1.68897e+17	0.188412	0.318895	1.76693e+17	1.18388	0.213099	49.558	37.3858	62.6763
593	3.68129e+17	0.101788	0.851512	3.07961e+18	1.68897e+17	0.188337	0.318608	1.76747e+17	1.1837	0.213047	49.5459	37.3767	62.6609
594	3.68302e+17	0.101836	0.851464	3.07943e+18	1.68897e+17	0.18826	0.318321	1.76803e+17	1.18351	0.212994	49.5335	37.3674	62.6453
595	3.68474e+17	0.101883	0.851417	3.07926e+18	1.68897e+17	0.188184	0.318035	1.76857e+17	1.18332	0.212941	49.5213	37.3581	62.6298
596	3.68648e+17	0.101931	0.851369	3.07909e+18	1.68897e+17	0.188107	0.317749	1.76913e+17	1.18313	0.212888	49.5088	37.3488	62.6141
597	3.68819e+17	0.101979	0.851321	3.07891e+18	1.68897e+17	0.188031	0.317463	1.76967e+17	1.18295	0.212836	49.4967	37.3396	62.5988
598	3.68991e+17	0.102026	0.851274	3.07874e+18	1.68897e+17	0.187955	0.317178	1.77022e+17	1.18276	0.212783	49.4845	37.3304	62.5834
599	3.69166e+17	0.102075	0.851225	3.07857e+18	1.68897e+17	0.187878	0.316892	1.77077e+17	1.18257	0.21273	49.4721	37.3211	62.5677
600	3.69349e+17	0.102125	0.851175	3.07838e+18	1.68897e+17	0.187797	0.316607	1.77135e+17	1.18237	0.212675	49.4592	37.3113	62.5514
601	3.69526e+17	0.102174	0.851126	3.07821e+18	1.68897e+17	0.187719	0.316322	1.77191e+17	1.18218	0.212621	49.4467	37.3019	62.5355
602	3.69701e+17	0.102223	0.851077	3.07803e+18	1.68897e+17	0.187642	0.316038	1.77246e+17	1.18199	0.212568	49.4344	37.2926	62.52
603	3.69869e+17	0.102269	0.851031	3.07786e+18	1.68897e+17	0.187568	0.315753	1.77299e+17	1.18181	0.212517	49.4226	37.2837	62.505
604	3.70039e+17	0.102316	0.850984	3.07769e+18	1.68897e+17	0.187493	0.315469	1.77353e+17	1.18162	0.212466	49.4106	37.2747	62.4899
605	3.70209e+17	0.102363	0.850937	3.07752e+18	1.68897e+17	0.187419	0.315186	1.77407e+17	1.18144	0.212414	49.3987	37.2657	62.4748
606	3.70382e+17	0.102411	0.850889	3.07735e+18	1.68897e+17	0.187343	0.314902	1.77461e+17	1.18125	0.212362	49.3866	37.2565	62.4595
607	3.70548e+17	0.102457	0.850843	3.07719e+18	1.68897e+17	0.18727	0.314619	1.77513e+17	1.18106	0.212313	49.375	37.2478	62.4449
608	3.70716e+17	0.102503	0.850797	3.07702e+18	1.68897e+17	0.187197	0.314336	1.77566e+17	1.18088	0.212262	49.3633	37.239	62.43
609	3.7088e+17	0.102549	0.850751	3.07685e+18	1.68897e+17	0.187124	0.314053	1.77618e+17	1.1807	0.212213	49.3518	37.2303	62.4155
610	3.71044e+17	0.102594	0.850706	3.07669e+18	1.68897e+17	0.187053	0.31377	1.77669e+17	1.18052	0.212164	49.3404	37.2217	62.4011
611	3.71203e+17	0.102638	0.850662	3.07653e+18	1.68897e+17	0.186983	0.313488	1.77719e+17	1.18035	0.212116	49.3293	37.2134	62.3871
612	3.71368e+17	0.102684	0.850616	3.07637e+18	1.68897e+17	0.186911	0.313206	1.77771e+17	1.18016	0.212067	49.3179	37.2047	62.3726
613	3.7153e+17	0.102728	0.850572	3.0762e+18	1.68897e+17	0.18684	0.312924	1.77822e+17	1.17999	0.212019	49.3066	37.1962	62.3584
614	3.71695e+17	0.102774	0.850526	3.07604e+18	1.68897e+17	0.186769	0.312643	1.77873e+17	1.17981	0.21197	49.2953	37.1877	62.344
615	3.71853e+17	0.102818	0.850482	3.07588e+18	1.68897e+17	0.1867	0.312362	1.77923e+17	1.17963	0.211923	49.2843	37.1794	62.3302
616	3.7202e+17	0.102864	0.850436	3.07571e+18	1.68897e+17	0.186627	0.312081	1.77975e+17	1.17945	0.211873	49.2728	37.1707	62.3156
617	3.72183e+17	0.102909	0.850391	3.07555e+18	1.68897e+17	0.186556	0.3118	1.78026e+17	1.17927	0.211825	49.2616	37.1622	62.3014
618	3.72345e+17	0.102954	0.850346	3.07539e+18	1.68897e+17	0.186485	0.311519	1.78076e+17	1.17909	0.211777	49.2504	37.1538	62.2873
619	3.72502e+17	0.102997	0.850303	3.07523e+18	1.68897e+17	0.186417	0.311239	1.78125e+17	1.17892	0.211731	49.2397	37.1457	62.2737
620	3.72662e+17	0.103041	0.850259	3.07507e+18	1.68897e+17	0.186348	0.310959	1.78175e+17	1.17874	0.211683	49.2287	37.1374	62.2598
621	3.72824e+17	0.103086	0.850214	3.07491e+18	1.68897e+17	0.186277	0.310679	1.78225e+17	1.17856	0.211636	49.2176	37.1291	62.2458
622	3.72983e+17	0.10313	0.85017	3.07475e+18	1.68897e+17	0.186208	0.3104	1.78275e+17	1.17838	0.211589	49.2067	37.1209	62.232
623	3.73143e+17	0.103174	0.850126	3.07459e+18	1.68897e+17	0.186139	0.310121	1.78324e+17	1.17821	0.211542	49.1958	37.1126	62.2182
624	3.73302e+17	0.103218	0.850082	3.07443e+18	1.68897e+17	0.18607	0.309842	1.78373e+17	1.17803	0.211495	49.185	37.1044	62.2045
625	3.73457e+17	0.103261	0.850039	3.07428e+18	1.68897e+17	0.186003	0.309563	1.78421e+17	1.17786	0.21145	49.1744	37.0965	62.1912
626	3.73616e+17	0.103305	0.849995	3.07412e+18	1.68897e+17	0.185934	0.309285	1.78471e+17	1.17768	0.211404	49.1636	37.0884	62.1775
627	3.73772e+17	0.103348	0.849952	3.07396e+18	1.68897e+17	0.185867	0.309006	1.78519e+17	1.17751	0.211358	49.1531	37.0804	62.1642
628	3.73928e+17	0.103391	0.849909	3.07381e+18	1.68897e+17	0.1858	0.308728	1.78567e+17	1.17733	0.211313	49.1425	37.0724	62.1508
629	3.74085e+17	0.103435	0.849865	3.07365e+18	1.68897e+17	0.185732	0.308451	1.78615e+17	1.17716	0.211267	49.1319	37.0644	62.1374
630	3.7424e+17	0.103478	0.849822	3.07349e+18	1.68897e+17	0.185665	0.308173	1.78663e+17	1.17699	0.211222	49.1214	37.0565	62.1241
631	3.74396e+17	0.103521	0.849779	3.07334e+18	1.68897e+17	0.185598	0.307896	1.78711e+17	1.17681	0.211177	49.1109	37.0485	62.1108
632	3.74552e+17	0.103564	0.849736	3.07318e+18	1.68897e+17	0.185531	0.307619	1.78759e+17	1.17664	0.211132	49.1004	37.0406	62.0975
633	3.74704e+17	0.103606	0.849694	3.07303e+18	1.68897e+17	0.185465	0.307342	1.78806e+17	1.17647	0.211087	49.0901	37.0329	62.0846
634	3.74861e+17	0.103649	0.849651	3.07287e+18	1.68897e+17	0.185398	0.307066	1.78854e+17	1.17629	0.211042	49.0796	37.0249	62.0712
635	3.75012e+17	0.103691	0.849609	3.07272e+18	1.68897e+17	0.185333	0.306789	1.78901e+17	1.17612	0.210999	49.0694	37.0173	62.0584
636	3.75167e+17	0.103734	0.849566	3.07257e+18	1.68897e+17	0.185266	0.306513	1.78948e+17	1.17595	0.210954	49.0591	37.0095	62.0453
637	3.75322e+17	0.103777	0.849523	3.07241e+18	1.68897e+17	0.1852	0.306238	1.78996e+17	1.17578	0.21091	49.0487	37.0017	62.0322
638	3.75477e+17	0.10382	0.84948	3.07226e+18	1.68897e+17	0.185133	0.305962	1.79043e+17	1.1756	0.210865	49.0384	36.9939	62.0191
639	3.75628e+17	0.103861	0.849439	3.07211e+18	1.68897e+17	0.185069	0.305687	1.79089e+17	1.17543	0.210822	49.0283	36.9862	62.0064
640	3.75784e+17	0.103904	0.849396	3.07195e+18	1.68897e+17	0.185002	0.305412	1.79137e+17	1.17526	0.210777	49.0179	36.9784	61.9933
641	3.7594e+17	0.103948	0.849352	3.07179e+18	1.68897e+17	0.184935	0.305137	1.79185e+17	1.17508	0.210733	49.0076	36.9706	61.9801
642	3.76095e+17	0.10399	0.84931	3.07164e+18	1.68897e+17	0.184869	0.304863	1.79232e+17	1.17491	0.210688	48.9973	36.9629	61.9672
643	3.76251e+17	0.104034	0.849266	3.07148e+18	1.68897e+17	0.184802	0.304588	1.79279e+17	1.17473	0.210644	48.9869	36.955	61.954
644	3.76405e+17	0.104076	0.849224	3.07133e+18	1.68897e+17	0.184737	0.304314	1.79326e+17	1.17456	0.2106	48.9767	36.9474	61.9412
645	3.76558e+17	0.104118	0.849182	3.07118e+18	1.68897e+17	0.184671	0.304041	1.79373e+17	1.17439	0.210557	48.9666	36.9398	61.9284
646	3.76711e+17	0.104161	0.849139	3.07102e+18	1.68897e+17	0.184606	0.303767	1.79419e+17	1.17421	0.210513	48.9566	36.9321	61.9156
647	3.76861e+17	0.104202	0.849098	3.07087e+18	1.68897e+17	0.184542	0.303494	1.79465e+17	1.17404	0.210471	48.9466	36.9247	61.9031
648	3.77016e+17	0.104245	0.849055	3.07072e+18	1.68897e+17	0.184476	0.303221	1.79512e+17	1.17387	0.210427	48.9365	36.917	61.8902
649	3.77169e+17	0.104287	0.849013	3.07056e+18	1.68897e+17	0.184411	0.302948	1.79558e+17	1.1737	0.210383	48.9264	36.9094	61.8775
650	3.77326e+17	0.104331	0.848969	3.07041e+18	1.68897e+17	0.184344	0.302676	1.79606e+17	1.17352	0.210339	48.9161	36.9016	61.8645
651	3.77481e+17	0.104374	0.848926	3.07025e+18	1.68897e+17	0.184279	0.302403	1.79653e+17	1.17334	0.210296	48.906	36.894	61.8517
652	3.77635e+17	0.104416	0.848884	3.0701e+18	1.68897e+17	0.184213	0.302131	1.79699e+17	1.17317	0.210252	48.8959	36.8864	61.8389
653	3.77786e+17	0.104458	0.848842	3.06995e+18	1.68897e+17	0.184149	0.301859	1.79745e+17	1.173	0.21021	48.886	36.8789	61.8264
654	3.77936e+17	0.104499	0.848801	3.0698e+18	1.68897e+17	0.184086	0.301588	1.7979e+17	1.17283	0.210168	48.8763	36.8716	61.8141
655	3.78085e+17	0.104541	0.848759	3.06965e+18	1.68897e+17	0.184023	0.301317	1.79835e+17	1.17266	0.210126	48.8666	36.8642	61.8018
656	3.78238e+17	0.104583	0.848717	3.0695e+18	1.68897e+17	0.183958	0.301046	1.79881e+17	1.17248	0.210084	48.8566	36.8568	61.7893
657	3.7839e+17	0.104625	0.848675	3.06934e+18	1.68897e+17	0.183894	0.300775	1.79927e+17	1.17231	0.210041	48.8468	36.8493	61.7768
658	3.7854e+17	0.104666	0.848634	3.06919e+18	1.68897e+17	0.18383	0.300504	1.79972e+17	1.17214	0.209999	48.837	36.842	61.7645
659	3.78687e+17	0.104707	0.848593	3.06905e+18	1.68897e+17	0.183768	0.300234	1.80016e+17	1.17197	0.209958	48.8275	36.8348	61.7524
660	3.78833e+17	0.104747	0.848553	3.0689e+18	1.68897e+17	0.183706	0.299964	1.8006e+17	1.17181	0.209918	48.8181	36.8277	61.7405
661	3.78978e+17	0.104788	0.848512	3.06876e+18	1.68897e+17	0.183645	0.299694	1.80103e+17	1.17164	0.209877	48.8087	36.8206	61.7287
662	3.79124e+17	0.104828	0.848472	3.06861e+18	1.68897e+17	0.183583	0.299424	1.80147e+17	1.17147	0.209837	48.7993	36.8135	61.7167
663	3.79268e+17	0.104868	0.848432	3.06847e+18	1.68897e+17	0.183523	0.299155	1.8019e+17	1.17131	0.209797	48.79	36.8065	61.7051
664	3.79412e+17	0.104908	0.848392	3.06832e+18	1.68897e+17	0.183462	0.298886	1.80233e+17	1.17114	0.209757	48.7808	36.7995	61.6933
665	3.79555e+17	0.104947	0.848353	3.06818e+18	1.68897e+17	0.183402	0.298617	1.80276e+17	1.17098	0.209718	48.7716	36.7926	61.6817
666	3.79701e+17	0.104988	0.848312	3.06803e+18	1.68897e+17	0.183341	0.298348	1.8032e+17	1.17081	0.209678	48.7622	36.7855	61.6699
667	3.79841e+17	0.105026	0.848274	3.06789e+18	1.68897e+17	0.183282	0.29808	1.80361e+17	1.17065	0.209639	48.7532	36.7788	61.6585
668	3.79983e+17	0.105066	0.848234	3.06775e+18	1.68897e+17	0.183222	0.297812	1.80404e+17	1.17049	0.2096	48.7442	36.7719	61.6471
669	3.80126e+17	0.105105	0.848195	3.06761e+18	1.68897e+17	0.183162	0.297544	1.80446e+17	1.17033	0.209561	48.7351	36.7651	61.6355
670	3.80273e+17	0.105146	0.848154	3.06746e+18	1.68897e+17	0.183101	0.297276	1.8049e+17	1.17016	0.20952	48.7257	36.758	61.6237
671	3.80416e+17	0.105185	0.848115	3.06732e+18	1.68897e+17	0.183041	0.297009	1.80532e+17	1.16999	0.209481	48.7166	36.7511	61.6122
672	3.80562e+17	0.105226	0.848074	3.06717e+18	1.68897e+17	0.18298	0.296742	1.80576e+17	1.16982	0.209441	48.7073	36.7441	61.6004
673	3.80703e+17	0.105265	0.848035	3.06703e+18	1.68897e+17	0.182921	0.296475	1.80617e+17	1.16966	0.209403	48.6984	36.7374	61.5891
674	3.80847e+17	0.105304	0.847996	3.06689e+18	1.68897e+17	0.18286	0.296208	1.8066e+17	1.1695	0.209364	48.6893	36.7305	61.5776
675	3.80988e+17	0.105343	0.847957	3.06675e+18	1.68897e+17	0.182801	0.295941	1.80702e+17	1.16933	0.209325	48.6803	36.7238	61.5663
676	3.81132e+17	0.105383	0.847917	3.0666e+18	1.68897e+17	0.182741	0.295675	1.80745e+17	1.16917	0.209286	48.6712	36.7169	61.5548
677	3.81274e+17	0.105422	0.847878	3.06646e+18	1.68897e+17	0.182682	0.295409	1.80786e+17	1.169	0.209248	48.6623	36.7102	61.5435
678	3.81414e+17	0.105461	0.847839	3.06632e+18	1.68897e+17	0.182624	0.295143	1.80828e+17	1.16884	0.20921	48.6535	36.7035	61.5323
679	3.81558e+17	0.105501	0.847799	3.06618e+18	1.68897e+17	0.182564	0.294878	1.8087e+17	1.16867	0.209171	48.6444	36.6966	61.5209
680	3.81699e+17	0.10554	0.84776	3.06603e+18	1.68897e+17	0.182505	0.294613	1.80912e+17	1.16851	0.209133	48.6356	36.69	61.5097
681	3.81838e+17	0.105578	0.847722	3.0659e+18	1.68897e+17	0.182447	0.294348	1.80953e+17	1.16835	0.209095	48.6268	36.6834	61.4987
682	3.81981e+17	0.105618	0.847682	3.06575e+18	1.68897e+17	0.182388	0.294083	1.80995e+17	1.16818	0.209057	48.6179	36.6767	61.4874
683	3.82119e+17	0.105656	0.847644	3.06562e+18	1.68897e+17	0.18233	0.293818	1.81035e+17	1.16802	0.20902	48.6093	36.6702	61.4764
684	3.82264e+17	0.105696	0.847604	3.06547e+18	1.68897e+17	0.18227	0.293554	1.81078e+17	1.16786	0.208981	48.6002	36.6633	61.465
685	3.82403e+17	0.105734	0.847566	3.06533e+18	1.68897e+17	0.182212	0.29329	1.81119e+17	1.16769	0.208944	48.5916	36.6568	61.454
686	3.82543e+17	0.105773	0.847527	3.06519e+18	1.68897e+17	0.182154	0.293026	1.8116e+17	1.16753	0.208906	48.5828	36.6502	61.443
687	3.82681e+17	0.105811	0.847489	3.06505e+18	1.68897e+17	0.182097	0.292762	1.812e+17	1.16737	0.208869	48.5743	36.6437	61.4321
688	3.82819e+17	0.10585	0.84745	3.06492e+18	1.68897e+17	0.18204	0.292499	1.81241e+17	1.16721	0.208832	48.5657	36.6373	61.4213
689	3.82955e+17	0.105887	0.847413	3.06478e+18	1.68897e+17	0.181983	0.292236	1.8128e+17	1.16705	0.208796	48.5572	36.6309	61.4106
690	3.83095e+17	0.105926	0.847374	3.06464e+18	1.68897e+17	0.181925	0.291973	1.81321e+17	1.16689	0.208759	48.5485	36.6243	61.3996
691	3.83234e+17	0.105965	0.847335	3.0645e+18	1.68897e+17	0.181868	0.29171	1.81362e+17	1.16672	0.208722	48.5399	36.6178	61.3887
692	3.83373e+17	0.106003	0.847297	3.06436e+18	1.68897e+17	0.18181	0.291448	1.81402e+17	1.16656	0.208685	48.5314	36.6114	61.3779
693	3.83514e+17	0.106042	0.847258	3.06422e+18	1.68897e+17	0.181752	0.291186	1.81443e+17	1.1664	0.208648	48.5227	36.6048	61.3669
694	3.83654e+17	0.106081	0.847219	3.06408e+18	1.68897e+17	0.181694	0.290924	1.81484e+17	1.16623	0.20861	48.5141	36.5983	61.356
695	3.8379e+17	0.106118	0.847182	3.06394e+18	1.68897e+17	0.181638	0.290662	1.81524e+17	1.16608	0.208575	48.5057	36.592	61.3455
696	3.83933e+17	0.106158	0.847142	3.0638e+18	1.68897e+17	0.181579	0.290401	1.81565e+17	1.16591	0.208537	48.4969	36.5854	61.3344
697	3.84078e+17	0.106198	0.847102	3.06366e+18	1.68897e+17	0.181519	0.290139	1.81608e+17	1.16574	0.208498	48.488	36.5787	61.3231
698	3.84221e+17	0.106237	0.847063	3.06351e+18	1.68897e+17	0.18146	0.289878	1.81649e+17	1.16557	0.208461	48.4792	36.5721	61.312
699	3.84365e+17	0.106277	0.847023	3.06337e+18	1.68897e+17	0.181401	0.289618	1.81691e+17	1.1654	0.208423	48.4705	36.5655	61.3009
700	3.84518e+17	0.106319	0.846981	3.06322e+18	1.68897e+17	0.181338	0.289357	1.81735e+17	1.16522	0.208383	48.4611	36.5584	61.2891
701	3.84661e+17	0.106359	0.846941	3.06307e+18	1.68897e+17	0.18128	0.289097	1.81776e+17	1.16505	0.208345	48.4524	36.5518	61.2781
702	3.84807e+17	0.106399	0.846901	3.06293e+18	1.68897e+17	0.18122	0.288837	1.81818e+17	1.16488	0.208307	48.4435	36.5451	61.2668
703	3.84947e+17	0.106438	0.846862	3.06279e+18	1.68897e+17	0.181162	0.288577	1.81859e+17	1.16472	0.208271	48.435	36.5387	61.2561
704	3.85088e+17	0.106477	0.846823	3.06265e+18	1.68897e+17	0.181104	0.288317	1.819e+17	1.16455	0.208234	48.4264	36.5322	61.2452
705	3.85226e+17	0.106515	0.846785	3.06251e+18	1.68897e+17	0.181048	0.288058	1.81939e+17	1.16439	0.208198	48.4181	36.5259	61.2347
706	3.85367e+17	0.106554	0.846746	3.06237e+18	1.68897e+17	0.18099	0.287799	1.8198e+17	1.16422	0.208161	48.4095	36.5195	61.2238
707	3.85508e+17	0.106593	0.846707	3.06223e+18	1.68897e+17	0.180932	0.28754	1.8202e+17	1.16406	0.208125	48.4011	36.5131	61.2131
708	3.85647e+17	0.106632	0.846668	3.06209e+18	1.68897e+17	0.180875	0.287281	1.8206e+17	1.16389	0.208088	48.3926	36.5067	61.2024
709	3.85784e+17	0.106669	0.846631	3.06195e+18	1.68897e+17	0.180819	0.287023	1.821e+17	1.16373	0.208053	48.3844	36.5005	61.192
710	3.85921e+17	0.106707	0.846593	3.06181e+18	1.68897e+17	0.180763	0.286765	1.82139e+17	1.16357	0.208017	48.3761	36.4943	61.1816
711	3.86058e+17	0.106745	0.846555	3.06168e+18	1.68897e+17	0.180708	0.286507	1.82178e+17	1.16341	0.207982	48.3679	36.4881	61.1712
712	3.86198e+17	0.106784	0.846516	3.06154e+18	1.68897e+17	0.18065	0.286249	1.82218e+17	1.16324	0.207946	48.3595	36.4817	61.1606
713	3.86333e+17	0.106821	0.846479	3.0614e+18	1.68897e+17	0.180595	0.285991	1.82257e+17	1.16308	0.207911	48.3514	36.4756	61.1504
714	3.86468e+17	0.106858	0.846442	3.06127e+18	1.68897e+17	0.18054	0.285734	1.82296e+17	1.16292	0.207876	48.3434	36.4696	61.1401
715	3.86606e+17	0.106897	0.846403	3.06113e+18	1.68897e+17	0.180484	0.285477	1.82335e+17	1.16276	0.207841	48.3351	36.4633	61.1297
716	3.8674e+17	0.106934	0.846366	3.06099e+18	1.68897e+17	0.18043	0.28522	1.82373e+17	1.1626	0.207807	48.3271	36.4573	61.1196
717	3.86874e+17	0.106971	0.846329	3.06086e+18	1.68897e+17	0.180375	0.284964	1.82412e+17	1.16244	0.207772	48.3191	36.4512	61.1094
718	3.87008e+17	0.107008	0.846292	3.06073e+18	1.68897e+17	0.18032	0.284707	1.8245e+17	1.16228	0.207738	48.3111	36.4452	61.0993
719	3.87145e+17	0.107046	0.846254	3.06059e+18	1.68897e+17	0.180265	0.284451	1.82489e+17	1.16211	0.207703	48.303	36.4391	61.0891
720	3.87281e+17	0.107083	0.846217	3.06045e+18	1.68897e+17	0.180209	0.284195	1.82527e+17	1.16195	0.207668	48.2949	36.433	61.0788
721	3.87418e+17	0.107121	0.846179	3.06032e+18	1.68897e+17	0.180154	0.28394	1.82566e+17	1.16179	0.207633	48.2868	36.4269	61.0686
722	3.87551e+17	0.107158	0.846142	3.06018e+18	1.68897e+17	0.1801	0.283684	1.82604e+17	1.16163	0.207599	48.2789	36.421	61.0587
723	3.87685e+17	0.107195	0.846105	3.06005e+18	1.68897e+17	0.180046	0.283429	1.82642e+17	1.16147	0.207565	48.271	36.415	61.0486
724	3.87819e+17	0.107232	0.846068	3.05992e+18	1.68897e+17	0.179991	0.283174	1.8268e+17	1.16131	0.207531	48.2631	36.409	61.0386
725	3.87951e+17	0.107269	0.846031	3.05978e+18	1.68897e+17	0.179938	0.282919	1.82717e+17	1.16115	0.207498	48.2553	36.4031	61.0288
726	3.88085e+17	0.107306	0.845994	3.05965e+18	1.68897e+17	0.179884	0.282665	1.82755e+17	1.16099	0.207464	48.2474	36.3972	61.0188
727	3.88218e+17	0.107342	0.845958	3.05952e+18	1.68897e+17	0.17983	0.28241	1.82793e+17	1.16083	0.20743	48.2396	36.3913	61.0089
728	3.88352e+17	0.107379	0.845921	3.05938e+18	1.68897e+17	0.179776	0.282156	1.82831e+17	1.16067	0.207397	48.2318	36.3854	60.999
729	3.88482e+17	0.107415	0.845885	3.05925e+18	1.68897e+17	0.179723	0.281903	1.82867e+17	1.16052	0.207364	48.2241	36.3796	60.9894
730	3.88617e+17	0.107453	0.845847	3.05912e+18	1.68897e+17	0.179669	0.281649	1.82905e+17	1.16036	0.20733	48.2162	36.3737	60.9794
731	3.88747e+17	0.107489	0.845811	3.05899e+18	1.68897e+17	0.179616	0.281396	1.82942e+17	1.1602	0.207297	48.2086	36.3679	60.9697
732	3.88881e+17	0.107526	0.845774	3.05885e+18	1.68897e+17	0.179562	0.281142	1.8298e+17	1.16004	0.207263	48.2008	36.362	60.9598
733	3.89008e+17	0.107561	0.845739	3.05873e+18	1.68897e+17	0.179511	0.28089	1.83015e+17	1.15989	0.207232	48.1934	36.3564	60.9505
734	3.8914e+17	0.107597	0.845703	3.05859e+18	1.68897e+17	0.179458	0.280637	1.83052e+17	1.15973	0.207199	48.1857	36.3506	60.9408
735	3.89272e+17	0.107634	0.845666	3.05846e+18	1.68897e+17	0.179405	0.280384	1.83089e+17	1.15957	0.207166	48.178	36.3448	60.931
736	3.89406e+17	0.107671	0.845629	3.05833e+18	1.68897e+17	0.179351	0.280132	1.83127e+17	1.15941	0.207132	48.1703	36.339	60.9213
737	3.89535e+17	0.107707	0.845593	3.0582e+18	1.68897e+17	0.179299	0.27988	1.83163e+17	1.15925	0.2071	48.1628	36.3333	60.9118
738	3.89668e+17	0.107743	0.845557	3.05807e+18	1.68897e+17	0.179246	0.279628	1.832e+17	1.15909	0.207067	48.1551	36.3275	60.902
739	3.898e+17	0.10778	0.84552	3.05793e+18	1.68897e+17	0.179192	0.279377	1.83237e+17	1.15893	0.207034	48.1475	36.3218	60.8924
740	3.89932e+17	0.107816	0.845484	3.0578e+18	1.68897e+17	0.179139	0.279126	1.83274e+17	1.15877	0.207001	48.1398	36.316	60.8827
741	3.9006e+17	0.107852	0.845448	3.05767e+18	1.68897e+17	0.179088	0.278874	1.8331e+17	1.15862	0.20697	48.1325	36.3105	60.8734
742	3.90196e+17	0.107889	0.845411	3.05754e+18	1.68897e+17	0.179033	0.278624	1.83348e+17	1.15845	0.206936	48.1246	36.3045	60.8635
743	3.90327e+17	0.107926	0.845374	3.05741e+18	1.68897e+17	0.178981	0.278373	1.83384e+17	1.1583	0.206904	48.1171	36.2989	60.854
744	3.90461e+17	0.107963	0.845337	3.05727e+18	1.68897e+17	0.178927	0.278122	1.83421e+17	1.15813	0.20687	48.1094	36.2931	60.8442
745	3.90591e+17	0.107999	0.845301	3.05714e+18	1.68897e+17	0.178875	0.277872	1.83458e+17	1.15798	0.206838	48.1019	36.2874	60.8348
746	3.90724e+17	0.108035	0.845265	3.05701e+18	1.68897e+17	0.178822	0.277622	1.83494e+17	1.15782	0.206806	48.0944	36.2817	60.8252
747	3.90857e+17	0.108072	0.845228	3.05688e+18	1.68897e+17	0.178769	0.277373	1.83531e+17	1.15766	0.206773	48.0868	36.276	60.8156
748	3.90987e+17	0.108108	0.845192	3.05675e+18	1.68897e+17	0.178717	0.277123	1.83567e+17	1.1575	0.206741	48.0793	36.2704	60.8062
749	3.91117e+17	0.108144	0.845156	3.05662e+18	1.68897e+17	0.178665	0.276874	1.83603e+17	1.15734	0.206709	48.0719	36.2648	60.7968
750	3.9125e+17	0.108181	0.845119	3.05648e+18	1.68897e+17	0.178612	0.276625	1.8364e+17	1.15718	0.206677	48.0643	36.259	60.7872
751	3.91381e+17	0.108217	0.845083	3.05635e+18	1.68897e+17	0.17856	0.276376	1.83676e+17	1.15702	0.206645	48.0569	36.2534	60.7778
752	3.91513e+17	0.108254	0.845046	3.05622e+18	1.68897e+17	0.178507	0.276127	1.83713e+17	1.15686	0.206612	48.0494	36.2478	60.7683
753	3.91645e+17	0.10829	0.84501	3.05609e+18	1.68897e+17	0.178455	0.275879	1.83749e+17	1.1567	0.20658	48.0419	36.2421	60.7589
754	3.91776e+17	0.108326	0.844974	3.05596e+18	1.68897e+17	0.178403	0.275631	1.83786e+17	1.15654	0.206548	48.0345	36.2365	60.7495
755	3.91905e+17	0.108362	0.844938	3.05583e+18	1.68897e+17	0.178351	0.275383	1.83821e+17	1.15638	0.206517	48.0272	36.2311	60.7403
756	3.92035e+17	0.108398	0.844902	3.0557e+18	1.68897e+17	0.1783	0.275135	1.83857e+17	1.15622	0.206485	48.0199	36.2255	60.731
757	3.92166e+17	0.108434	0.844866	3.05557e+18	1.68897e+17	0.178247	0.274887	1.83893e+17	1.15606	0.206454	48.0125	36.2199	60.7216
758	3.923e+17	0.108471	0.844829	3.05543e+18	1.68897e+17	0.178194	0.27464	1.8393e+17	1.1559	0.206421	48.0049	36.2143	60.7121
759	3.92432e+17	0.108508	0.844792	3.0553e+18	1.68897e+17	0.178142	0.274393	1.83966e+17	1.15574	0.206389	47.9975	36.2086	60.7027
760	3.92564e+17	0.108544	0.844756	3.05517e+18	1.68897e+17	0.17809	0.274146	1.84002e+17	1.15558	0.206357	47.9901	36.203	60.6933
761	3.92694e+17	0.10858	0.84472	3.05504e+18	1.68897e+17	0.178038	0.2739	1.84038e+17	1.15542	0.206326	47.9828	36.1975	60.6841
762	3.92826e+17	0.108617	0.844683	3.05491e+18	1.68897e+17	0.177986	0.273653	1.84074e+17	1.15526	0.206294	47.9754	36.192	60.6748
763	3.92955e+17	0.108652	0.844648	3.05478e+18	1.68897e+17	0.177935	0.273407	1.84109e+17	1.1551	0.206263	47.9682	36.1865	60.6656
764	3.93088e+17	0.108689	0.844611	3.05465e+18	1.68897e+17	0.177882	0.273161	1.84145e+17	1.15494	0.206231	47.9608	36.1809	60.6563
765	3.93215e+17	0.108724	0.844576	3.05452e+18	1.68897e+17	0.177832	0.272915	1.8418e+17	1.15478	0.206201	47.9537	36.1756	60.6473
766	3.93346e+17	0.10876	0.84454	3.05439e+18	1.68897e+17	0.17778	0.27267	1.84216e+17	1.15462	0.20617	47.9464	36.1701	60.6381
767	3.93477e+17	0.108797	0.844503	3.05426e+18	1.68897e+17	0.177728	0.272425	1.84252e+17	1.15446	0.206138	47.9391	36.1646	60.6289
768	3.93606e+17	0.108832	0.844468	3.05413e+18	1.68897e+17	0.177677	0.272179	1.84287e+17	1.1543	0.206107	47.9319	36.1592	60.6198
769	3.93737e+17	0.108868	0.844432	3.054e+18	1.68897e+17	0.177626	0.271935	1.84322e+17	1.15414	0.206076	47.9247	36.1537	60.6107
770	3.93866e+17	0.108904	0.844396	3.05387e+18	1.68897e+17	0.177575	0.27169	1.84357e+17	1.15398	0.206045	47.9175	36.1483	60.6016
771	3.93995e+17	0.10894	0.84436	3.05374e+18	1.68897e+17	0.177524	0.271446	1.84393e+17	1.15382	0.206015	47.9104	36.1429	60.5925
772	3.94125e+17	0.108976	0.844324	3.05361e+18	1.68897e+17	0.177473	0.271201	1.84428e+17	1.15366	0.205984	47.9032	36.1375	60.5835
773	3.94252e+17	0.109011	0.844289	3.05348e+18	1.68897e+17	0.177423	0.270957	1.84462e+17	1.15351	0.205954	47.8962	36.1322	60.5746
774	3.94383e+17	0.109047	0.844253	3.05335e+18	1.68897e+17	0.177371	0.270714	1.84498e+17	1.15334	0.205923	47.889	36.1268	60.5655
775	3.94515e+17	0.109084	0.844216	3.05322e+18	1.68897e+17	0.177319	0.27047	1.84533e+17	1.15318	0.205892	47.8817	36.1213	60.5563
776	3.94645e+17	0.10912	0.84418	3.05309e+18	1.68897e+17	0.177268	0.270227	1.84569e+17	1.15302	0.205861	47.8746	36.1159	60.5473
777	3.94775e+17	0.109155	0.844145	3.05296e+18	1.68897e+17	0.177217	0.269984	1.84604e+17	1.15286	0.20583	47.8675	36.1106	60.5383
778	3.94906e+17	0.109192	0.844108	3.05283e+18	1.68897e+17	0.177166	0.269741	1.84639e+17	1.1527	0.205799	47.8603	36.1051	60.5292
779	3.95035e+17	0.109227	0.844073	3.0527e+18	1.68897e+17	0.177115	0.269498	1.84674e+17	1.15254	0.205769	47.8533	36.0998	60.5203
780	3.95166e+17	0.109264	0.844036	3.05257e+18	1.68897e+17	0.177064	0.269256	1.84709e+17	1.15238	0.205738	47.8461	36.0944	60.5112
781	3.95296e+17	0.109299	0.844001	3.05244e+18	1.68897e+17	0.177013	0.269014	1.84744e+17	1.15222	0.205708	47.839	36.0891	60.5023
782	3.95428e+17	0.109336	0.843964	3.05231e+18	1.68897e+17	0.176961	0.268772	1.8478e+17	1.15205	0.205677	47.8318	36.0836	60.4931
783	3.95556e+17	0.109372	0.843928	3.05218e+18	1.68897e+17	0.176911	0.26853	1.84814e+17	1.1519	0.205647	47.8248	36.0784	60.4843
784	3.95688e+17	0.109408	0.843892	3.05205e+18	1.68897e+17	0.176859	0.268288	1.84849e+17	1.15173	0.205616	47.8176	36.073	60.4752
785	3.95818e+17	0.109444	0.843856	3.05192e+18	1.68897e+17	0.176808	0.268047	1.84884e+17	1.15157	0.205586	47.8106	36.0676	60.4663
786	3.95949e+17	0.10948	0.84382	3.05178e+18	1.68897e+17	0.176757	0.267806	1.84919e+17	1.15141	0.205555	47.8035	36.0623	60.4574
787	3.96077e+17	0.109516	0.843784	3.05166e+18	1.68897e+17	0.176707	0.267565	1.84954e+17	1.15125	0.205525	47.7966	36.0571	60.4486
788	3.96209e+17	0.109552	0.843748	3.05152e+18	1.68897e+17	0.176656	0.267324	1.84989e+17	1.15109	0.205495	47.7894	36.0517	60.4396
789	3.96343e+17	0.109589	0.843711	3.05139e+18	1.68897e+17	0.176604	0.267084	1.85025e+17	1.15092	0.205464	47.7822	36.0462	60.4305
790	3.96477e+17	0.109626	0.843674	3.05126e+18	1.68897e+17	0.176551	0.266843	1.85061e+17	1.15075	0.205432	47.775	36.0408	60.4213
791	3.96609e+17	0.109662	0.843638	3.05113e+18	1.68897e+17	0.1765	0.266603	1.85096e+17	1.15059	0.205402	47.7679	36.0354	60.4124
792	3.9674e+17	0.109699	0.843601	3.05099e+18	1.68897e+17	0.176449	0.266363	1.8513e+17	1.15043	0.205372	47.7609	36.0301	60.4035
793	3.96874e+17	0.109736	0.843564	3.05086e+18	1.68897e+17	0.176397	0.266124	1.85166e+17	1.15026	0.205341	47.7537	36.0247	60.3944
794	3.97007e+17	0.109773	0.843527	3.05073e+18	1.68897e+17	0.176345	0.265884	1.85202e+17	1.15009	0.20531	47.7465	36.0193	60.3853
795	3.97143e+17	0.10981	0.84349	3.05059e+18	1.68897e+17	0.176292	0.265645	1.85238e+17	1.14992	0.205279	47.7393	36.0138	60.3761
796	3.97278e+17	0.109848	0.843452	3.05046e+18	1.68897e+17	0.17624	0.265406	1.85274e+17	1.14976	0.205248	47.732	36.0084	60.367
797	3.97414e+17	0.109885	0.843415	3.05032e+18	1.68897e+17	0.176187	0.265167	1.8531e+17	1.14959	0.205217	47.7248	36.0029	60.3578
798	3.97554e+17	0.109924	0.843376	3.05018e+18	1.68897e+17	0.176132	0.264929	1.85347e+17	1.14941	0.205184	47.7173	35.9973	60.3484
799	3.97694e+17	0.109963	0.843337	3.05004e+18	1.68897e+17	0.176078	0.264691	1.85384e+17	1.14924	0.205152	47.7099	35.9917	60.339
800	3.97942e+17	0.110031	0.843269	3.04979e+18	1.68897e+17	0.175982	0.264453	1.85449e+17	1.14893	0.205096	47.6967	35.9817	60.3223
801	3.98103e+17	0.110076	0.843224	3.04963e+18	1.68897e+17	0.17592	0.264215	1.85492e+17	1.14873	0.205059	47.6882	35.9753	60.3115
802	3.98251e+17	0.110117	0.843183	3.04948e+18	1.68897e+17	0.175862	0.263977	1.85531e+17	1.14854	0.205025	47.6803	35.9693	60.3015
803	3.98395e+17	0.110156	0.843144	3.04934e+18	1.68897e+17	0.175807	0.263739	1.85569e+17	1.14836	0.204992	47.6727	35.9636	60.2919
804	3.98535e+17	0.110195	0.843105	3.0492e+18	1.68897e+17	0.175753	0.263502	1.85606e+17	1.14819	0.204961	47.6653	35.958	60.2826
805	3.98672e+17	0.110233	0.843067	3.04906e+18	1.68897e+17	0.1757	0.263265	1.85642e+17	1.14801	0.20493	47.6581	35.9526	60.2734
806	3.98811e+17	0.110271	0.843029	3.04892e+18	1.68897e+17	0.175646	0.263028	1.85679e+17	1.14784	0.204898	47.6507	35.947	60.2642
807	3.98951e+17	0.11031	0.84299	3.04878e+18	1.68897e+17	0.175592	0.262792	1.85715e+17	1.14767	0.204867	47.6434	35.9415	60.2549
808	3.99088e+17	0.110348	0.842952	3.04865e+18	1.68897e+17	0.17554	0.262555	1.85751e+17	1.14749	0.204836	47.6362	35.9361	60.2458
809	3.99219e+17	0.110384	0.842916	3.04851e+18	1.68897e+17	0.175489	0.262319	1.85786e+17	1.14733	0.204806	47.6293	35.9309	60.237
810	3.99355e+17	0.110422	0.842878	3.04838e+18	1.68897e+17	0.175437	0.262083	1.85822e+17	1.14716	0.204775	47.6222	35.9255	60.228
811	3.99489e+17	0.110459	0.842841	3.04824e+18	1.68897e+17	0.175385	0.261847	1.85857e+17	1.14699	0.204745	47.6151	35.9202	60.2191
812	3.99626e+17	0.110497	0.842803	3.04811e+18	1.68897e+17	0.175333	0.261612	1.85892e+17	1.14682	0.204714	47.608	35.9148	60.2101
813	3.9976e+17	0.110534	0.842766	3.04797e+18	1.68897e+17	0.175281	0.261376	1.85927e+17	1.14665	0.204684	47.601	35.9095	60.2013
814	3.99902e+17	0.110573	0.842727	3.04783e+18	1.68897e+17	0.175226	0.261141	1.85965e+17	1.14647	0.204652	47.5936	35.9039	60.1919
815	4.00037e+17	0.11061	0.84269	3.0477e+18	1.68897e+17	0.175175	0.260906	1.86e+17	1.1463	0.204622	47.5866	35.8986	60.183
816	4.00172e+17	0.110648	0.842652	3.04756e+18	1.68897e+17	0.175123	0.260672	1.86035e+17	1.14613	0.204592	47.5795	35.8933	60.1741
817	4.00305e+17	0.110684	0.842616	3.04743e+18	1.68897e+17	0.175072	0.260437	1.8607e+17	1.14597	0.204562	47.5726	35.8881	60.1654
818	4.00441e+17	0.110722	0.842578	3.04729e+18	1.68897e+17	0.17502	0.260203	1.86105e+17	1.14579	0.204532	47.5656	35.8828	60.1565
819	4.0057e+17	0.110758	0.842542	3.04716e+18	1.68897e+17	0.17497	0.259969	1.86139e+17	1.14563	0.204503	47.5589	35.8778	60.148
820	4.00705e+17	0.110795	0.842505	3.04703e+18	1.68897e+17	0.174919	0.259735	1.86174e+17	1.14546	0.204473	47.5519	35.8725	60.1392
821	4.00838e+17	0.110832	0.842468	3.0469e+18	1.68897e+17	0.174868	0.259501	1.86208e+17	1.14529	0.204444	47.545	35.8673	60.1305
822	4.00971e+17	0.110869	0.842431	3.04676e+18	1.68897e+17	0.174817	0.259268	1.86243e+17	1.14513	0.204414	47.5382	35.8621	60.1218
823	4.01102e+17	0.110905	0.842395	3.04663e+18	1.68897e+17	0.174767	0.259035	1.86277e+17	1.14496	0.204385	47.5314	35.8571	60.1133
824	4.01237e+17	0.110942	0.842358	3.0465e+18	1.68897e+17	0.174715	0.258802	1.86312e+17	1.14479	0.204355	47.5245	35.8518	60.1045
825	4.0137e+17	0.110979	0.842321	3.04636e+18	1.68897e+17	0.174665	0.258569	1.86346e+17	1.14462	0.204326	47.5177	35.8467	60.0959
826	4.01503e+17	0.111016	0.842284	3.04623e+18	1.68897e+17	0.174614	0.258336	1.8638e+17	1.14445	0.204297	47.5109	35.8415	60.0873
827	4.01634e+17	0.111052	0.842248	3.0461e+18	1.68897e+17	0.174564	0.258104	1.86414e+17	1.14429	0.204268	47.5042	35.8365	60.0788
828	4.01766e+17	0.111089	0.842211	3.04597e+18	1.68897e+17	0.174514	0.257872	1.86448e+17	1.14412	0.204239	47.4974	35.8314	60.0702
829	4.01896e+17	0.111124	0.842176	3.04584e+18	1.68897e+17	0.174464	0.25764	1.86482e+17	1.14396	0.20421	47.4908	35.8264	60.0618
830	4.0203e+17	0.111162	0.842138	3.0457e+18	1.68897e+17	0.174413	0.257408	1.86516e+17	1.14379	0.204181	47.4839	35.8212	60.0532
831	4.0216e+17	0.111198	0.842102	3.04557e+18	1.68897e+17	0.174364	0.257176	1.8655e+17	1.14362	0.204152	47.4773	35.8162	60.0448
832	4.02295e+17	0.111235	0.842065	3.04544e+18	1.68897e+17	0.174313	0.256945	1.86584e+17	1.14345	0.204123	47.4704	35.811	60.0362
833	4.02425e+17	0.111271	0.842029	3.04531e+18	1.68897e+17	0.174263	0.256714	1.86618e+17	1.14329	0.204094	47.4638	35.806	60.0278
834	4.02553e+17	0.111306	0.841994	3.04518e+18	1.68897e+17	0.174214	0.256483	1.86651e+17	1.14312	0.204066	47.4573	35.8011	60.0195
835	4.02681e+17	0.111341	0.841959	3.04505e+18	1.68897e+17	0.174166	0.256252	1.86683e+17	1.14296	0.204039	47.4509	35.7963	60.0114
836	4.02812e+17	0.111378	0.841922	3.04492e+18	1.68897e+17	0.174116	0.256022	1.86717e+17	1.1428	0.20401	47.4442	35.7913	60.003
837	4.02935e+17	0.111412	0.841888	3.0448e+18	1.68897e+17	0.17407	0.255791	1.86749e+17	1.14264	0.203983	47.438	35.7866	59.9951
838	4.03065e+17	0.111448	0.841852	3.04467e+18	1.68897e+17	0.17402	0.255561	1.86782e+17	1.14247	0.203955	47.4314	35.7816	59.9868
839	4.03193e+17	0.111483	0.841817	3.04454e+18	1.68897e+17	0.173972	0.255331	1.86815e+17	1.14231	0.203927	47.425	35.7767	59.9787
840	4.03323e+17	0.111519	0.841781	3.04441e+18	1.68897e+17	0.173923	0.255102	1.86848e+17	1.14215	0.203899	47.4185	35.7718	59.9704
841	4.03449e+17	0.111554	0.841746	3.04428e+18	1.68897e+17	0.173875	0.254872	1.8688e+17	1.14199	0.203872	47.4121	35.767	59.9624
842	4.03577e+17	0.111589	0.841711	3.04416e+18	1.68897e+17	0.173827	0.254643	1.86912e+17	1.14182	0.203845	47.4057	35.7622	59.9543
843	4.03709e+17	0.111626	0.841674	3.04403e+18	1.68897e+17	0.173777	0.254414	1.86946e+17	1.14165	0.203816	47.3991	35.7572	59.9459
844	4.0384e+17	0.111662	0.841638	3.04389e+18	1.68897e+17	0.173728	0.254185	1.86979e+17	1.14149	0.203788	47.3925	35.7523	59.9376
845	4.03968e+17	0.111697	0.841603	3.04377e+18	1.68897e+17	0.173679	0.253956	1.87012e+17	1.14132	0.20376	47.3861	35.7474	59.9295
846	4.04098e+17	0.111733	0.841567	3.04364e+18	1.68897e+17	0.17363	0.253728	1.87045e+17	1.14116	0.203732	47.3797	35.7425	59.9213
847	4.04223e+17	0.111768	0.841532	3.04351e+18	1.68897e+17	0.173583	0.253499	1.87076e+17	1.141	0.203706	47.3734	35.7379	59.9135
848	4.04352e+17	0.111803	0.841497	3.04338e+18	1.68897e+17	0.173535	0.253271	1.87109e+17	1.14083	0.203678	47.367	35.733	59.9053
849	4.04479e+17	0.111839	0.841461	3.04325e+18	1.68897e+17	0.173487	0.253044	1.87142e+17	1.14067	0.203651	47.3607	35.7282	59.8973
850	4.04605e+17	0.111873	0.841427	3.04313e+18	1.68897e+17	0.17344	0.252816	1.87173e+17	1.14051	0.203624	47.3544	35.7235	59.8894
851	4.0473e+17	0.111908	0.841392	3.043e+18	1.68897e+17	0.173393	0.252588	1.87205e+17	1.14035	0.203597	47.3482	35.7189	59.8816
852	4.04851e+17	0.111942	0.841358	3.04288e+18	1.68897e+17	0.173347	0.252361	1.87235e+17	1.1402	0.203572	47.3422	35.7143	59.874
853	4.04979e+17	0.111977	0.841323	3.04275e+18	1.68897e+17	0.173299	0.252134	1.87268e+17	1.14003	0.203544	47.3359	35.7095	59.866
854	4.05111e+17	0.112013	0.841287	3.04262e+18	1.68897e+17	0.173249	0.251907	1.87301e+17	1.13986	0.203516	47.3294	35.7046	59.8578
855	4.05235e+17	0.112048	0.841252	3.0425e+18	1.68897e+17	0.173203	0.251681	1.87332e+17	1.1397	0.20349	47.3233	35.7	59.85
856	4.0536e+17	0.112082	0.841218	3.04237e+18	1.68897e+17	0.173156	0.251454	1.87364e+17	1.13954	0.203464	47.3171	35.6954	59.8422
857	4.05482e+17	0.112116	0.841184	3.04225e+18	1.68897e+17	0.17311	0.251228	1.87394e+17	1.13939	0.203438	47.3111	35.6908	59.8346
858	4.05607e+17	0.112151	0.841149	3.04213e+18	1.68897e+17	0.173063	0.251002	1.87426e+17	1.13923	0.203411	47.305	35.6862	59.8269
859	4.05734e+17	0.112186	0.841114	3.042e+18	1.68897e+17	0.173016	0.250776	1.87457e+17	1.13906	0.203385	47.2988	35.6815	59.819
860	4.05862e+17	0.112221	0.841079	3.04187e+18	1.68897e+17	0.172968	0.250551	1.8749e+17	1.1389	0.203358	47.2925	35.6768	59.8111
861	4.05986e+17	0.112255	0.841045	3.04175e+18	1.68897e+17	0.172922	0.250325	1.87521e+17	1.13874	0.203332	47.2864	35.6722	59.8034
862	4.06114e+17	0.112291	0.841009	3.04162e+18	1.68897e+17	0.172874	0.2501	1.87553e+17	1.13858	0.203305	47.2802	35.6675	59.7955
863	4.0624e+17	0.112326	0.840974	3.04149e+18	1.68897e+17	0.172827	0.249875	1.87584e+17	1.13841	0.203278	47.274	35.6628	59.7877
864	4.0637e+17	0.112361	0.840939	3.04136e+18	1.68897e+17	0.172778	0.24965	1.87617e+17	1.13825	0.203251	47.2677	35.6581	59.7797
865	4.06495e+17	0.112396	0.840904	3.04124e+18	1.68897e+17	0.172731	0.249426	1.87648e+17	1.13809	0.203225	47.2616	35.6535	59.772
866	4.06622e+17	0.112431	0.840869	3.04111e+18	1.68897e+17	0.172684	0.249201	1.8768e+17	1.13792	0.203198	47.2554	35.6488	59.7642
867	4.06748e+17	0.112466	0.840834	3.04099e+18	1.68897e+17	0.172637	0.248977	1.87711e+17	1.13776	0.203172	47.2493	35.6442	59.7565
868	4.06877e+17	0.112502	0.840798	3.04086e+18	1.68897e+17	0.172589	0.248753	1.87743e+17	1.13759	0.203145	47.243	35.6395	59.7486
869	4.07003e+17	0.112536	0.840764	3.04073e+18	1.68897e+17	0.172542	0.24853	1.87774e+17	1.13743	0.203119	47.237	35.6349	59.7409
870	4.07128e+17	0.112571	0.840729	3.04061e+18	1.68897e+17	0.172496	0.248306	1.87805e+17	1.13727	0.203093	47.2309	35.6303	59.7332
871	4.07249e+17	0.112605	0.840695	3.04048e+18	1.68897e+17	0.17245	0.248083	1.87836e+17	1.13711	0.203068	47.2251	35.6259	59.7258
872	4.07378e+17	0.11264	0.84066	3.04036e+18	1.68897e+17	0.172403	0.247859	1.87867e+17	1.13695	0.203041	47.2189	35.6213	59.718
873	4.07503e+17	0.112675	0.840625	3.04023e+18	1.68897e+17	0.172356	0.247636	1.87898e+17	1.13679	0.203015	47.2129	35.6167	59.7104
874	4.0763e+17	0.11271	0.84059	3.0401e+18	1.68897e+17	0.172309	0.247414	1.8793e+17	1.13662	0.202989	47.2067	35.6121	59.7026
875	4.07756e+17	0.112745	0.840555	3.03998e+18	1.68897e+17	0.172262	0.247191	1.87961e+17	1.13646	0.202963	47.2007	35.6075	59.695
876	4.07881e+17	0.112779	0.840521	3.03985e+18	1.68897e+17	0.172216	0.246969	1.87992e+17	1.1363	0.202937	47.1947	35.603	59.6874
877	4.08007e+17	0.112814	0.840486	3.03973e+18	1.68897e+17	0.172169	0.246747	1.88023e+17	1.13614	0.202911	47.1887	35.5985	59.6798
878	4.08131e+17	0.112849	0.840451	3.0396e+18	1.68897e+17	0.172123	0.246525	1.88054e+17	1.13597	0.202886	47.1827	35.594	59.6722
879	4.08257e+17	0.112883	0.840417	3.03948e+18	1.68897e+17	0.172077	0.246303	1.88085e+17	1.13581	0.20286	47.1767	35.5894	59.6646
880	4.08387e+17	0.112919	0.840381	3.03935e+18	1.68897e+17	0.172028	0.246081	1.88117e+17	1.13564	0.202833	47.1705	35.5848	59.6568
881	4.08512e+17	0.112954	0.840346	3.03922e+18	1.68897e+17	0.171982	0.24586	1.88147e+17	1.13548	0.202808	47.1645	35.5803	59.6493
882	4.08639e+17	0.112989	0.840311	3.03909e+18	1.68897e+17	0.171935	0.245639	1.88179e+17	1.13532	0.202782	47.1585	35.5757	59.6416
883	4.08766e+17	0.113024	0.840276	3.03897e+18	1.68897e+17	0.171889	0.245418	1.8821e+17	1.13515	0.202756	47.1525	35.5712	59.634
884	4.08888e+17	0.113058	0.840242	3.03885e+18	1.68897e+17	0.171843	0.245197	1.8824e+17	1.13499	0.202731	47.1467	35.5668	59.6267
885	4.09013e+17	0.113092	0.840208	3.03872e+18	1.68897e+17	0.171797	0.244976	1.8827e+17	1.13483	0.202705	47.1408	35.5623	59.6192
886	4.09139e+17	0.113127	0.840173	3.03859e+18	1.68897e+17	0.171751	0.244756	1.88301e+17	1.13467	0.20268	47.1348	35.5578	59.6117
887	4.09266e+17	0.113162	0.840138	3.03847e+18	1.68897e+17	0.171704	0.244536	1.88332e+17	1.1345	0.202654	47.1288	35.5533	59.6041
888	4.09392e+17	0.113197	0.840103	3.03834e+18	1.68897e+17	0.171657	0.244316	1.88363e+17	1.13434	0.202628	47.1229	35.5488	59.5966
889	4.09518e+17	0.113232	0.840068	3.03822e+18	1.68897e+17	0.171611	0.244096	1.88394e+17	1.13418	0.202603	47.1169	35.5444	59.5891
890	4.09644e+17	0.113267	0.840033	3.03809e+18	1.68897e+17	0.171565	0.243876	1.88425e+17	1.13401	0.202577	47.111	35.5399	59.5816
891	4.0977e+17	0.113302	0.839998	3.03796e+18	1.68897e+17	0.171518	0.243657	1.88455e+17	1.13385	0.202552	47.1051	35.5354	59.5741
892	4.09896e+17	0.113337	0.839963	3.03784e+18	1.68897e+17	0.171472	0.243438	1.88486e+17	1.13368	0.202526	47.0992	35.5309	59.5666
893	4.10021e+17	0.113371	0.839929	3.03771e+18	1.68897e+17	0.171426	0.243219	1.88516e+17	1.13352	0.202501	47.0933	35.5265	59.5592
894	4.10148e+17	0.113406	0.839894	3.03759e+18	1.68897e+17	0.171379	0.243	1.88547e+17	1.13336	0.202476	47.0874	35.522	59.5517
895	4.10274e+17	0.113441	0.839859	3.03746e+18	1.68897e+17	0.171333	0.242781	1.88578e+17	1.13319	0.20245	47.0815	35.5176	59.5442
896	4.10401e+17	0.113476	0.839824	3.03733e+18	1.68897e+17	0.171286	0.242563	1.88609e+17	1.13303	0.202425	47.0755	35.5131	59.5367
897	4.10525e+17	0.11351	0.83979	3.03721e+18	1.68897e+17	0.171241	0.242345	1.88639e+17	1.13286	0.2024	47.0698	35.5088	59.5294
898	4.1065e+17	0.113545	0.839755	3.03708e+18	1.68897e+17	0.171195	0.242127	1.88669e+17	1.1327	0.202375	47.064	35.5044	59.5221
899	4.10776e+17	0.11358	0.83972	3.03696e+18	1.68897e+17	0.171149	0.241909	1.887e+17	1.13254	0.20235	47.0581	35.5	59.5146
900	4.1091e+17	0.113617	0.839683	3.03682e+18	1.68897e+17	0.1711	0.241691	1.88732e+17	1.13236	0.202323	47.0519	35.4953	59.5068
901	4.11034e+17	0.113651	0.839649	3.0367e+18	1.68897e+17	0.171055	0.241474	1.88762e+17	1.1322	0.202298	47.0461	35.4909	59.4995
902	4.11163e+17	0.113687	0.839613	3.03657e+18	1.68897e+17	0.171008	0.241257	1.88793e+17	1.13203	0.202273	47.0402	35.4864	59.492
903	4.11291e+17	0.113722	0.839578	3.03644e+18	1.68897e+17	0.170961	0.24104	1.88824e+17	1.13186	0.202247	47.0342	35.4819	59.4844
904	4.11418e+17	0.113757	0.839543	3.03632e+18	1.68897e+17	0.170914	0.240823	1.88855e+17	1.1317	0.202222	47.0283	35.4775	59.477
905	4.11544e+17	0.113792	0.839508	3.03619e+18	1.68897e+17	0.170868	0.240606	1.88885e+17	1.13153	0.202197	47.0225	35.4731	59.4697
906	4.11671e+17	0.113827	0.839473	3.03606e+18	1.68897e+17	0.170822	0.24039	1.88915e+17	1.13137	0.202172	47.0167	35.4687	59.4623
907	4.11798e+17	0.113862	0.839438	3.03594e+18	1.68897e+17	0.170776	0.240174	1.88946e+17	1.1312	0.202147	47.0109	35.4643	59.4549
908	4.11922e+17	0.113897	0.839403	3.03581e+18	1.68897e+17	0.17073	0.239957	1.88976e+17	1.13104	0.202122	47.0051	35.46	59.4477
909	4.12046e+17	0.113931	0.839369	3.03569e+18	1.68897e+17	0.170685	0.239742	1.89005e+17	1.13088	0.202098	46.9995	35.4557	59.4405
910	4.1217e+17	0.113965	0.839335	3.03556e+18	1.68897e+17	0.17064	0.239526	1.89035e+17	1.13071	0.202073	46.9938	35.4515	59.4333
911	4.12295e+17	0.114	0.8393	3.03544e+18	1.68897e+17	0.170594	0.23931	1.89065e+17	1.13055	0.202049	46.988	35.4471	59.4261
912	4.1242e+17	0.114034	0.839266	3.03531e+18	1.68897e+17	0.170549	0.239095	1.89095e+17	1.13039	0.202024	46.9823	35.4428	59.4188
913	4.12543e+17	0.114068	0.839232	3.03519e+18	1.68897e+17	0.170504	0.23888	1.89124e+17	1.13022	0.202	46.9767	35.4386	59.4117
914	4.12668e+17	0.114103	0.839197	3.03507e+18	1.68897e+17	0.170459	0.238665	1.89154e+17	1.13006	0.201975	46.971	35.4343	59.4046
915	4.12792e+17	0.114137	0.839163	3.03494e+18	1.68897e+17	0.170414	0.23845	1.89184e+17	1.1299	0.201951	46.9654	35.43	59.3974
916	4.12916e+17	0.114172	0.839128	3.03482e+18	1.68897e+17	0.170369	0.238236	1.89213e+17	1.12973	0.201927	46.9597	35.4258	59.3902
917	4.1304e+17	0.114206	0.839094	3.03469e+18	1.68897e+17	0.170324	0.238022	1.89243e+17	1.12957	0.201903	46.9541	35.4215	59.3832
918	4.13161e+17	0.114239	0.839061	3.03457e+18	1.68897e+17	0.17028	0.237808	1.89272e+17	1.12941	0.201879	46.9486	35.4174	59.3762
919	4.13287e+17	0.114274	0.839026	3.03445e+18	1.68897e+17	0.170234	0.237594	1.89301e+17	1.12925	0.201855	46.9429	35.4131	59.369
920	4.13412e+17	0.114309	0.838991	3.03432e+18	1.68897e+17	0.170189	0.23738	1.89331e+17	1.12908	0.20183	46.9373	35.4088	59.3618
921	4.13533e+17	0.114342	0.838958	3.0342e+18	1.68897e+17	0.170145	0.237166	1.8936e+17	1.12892	0.201807	46.9318	35.4047	59.3549
922	4.13659e+17	0.114377	0.838923	3.03407e+18	1.68897e+17	0.1701	0.236953	1.8939e+17	1.12876	0.201782	46.9261	35.4004	59.3477
923	4.13783e+17	0.114411	0.838889	3.03395e+18	1.68897e+17	0.170055	0.23674	1.89419e+17	1.12859	0.201758	46.9205	35.3962	59.3407
924	4.13908e+17	0.114446	0.838854	3.03383e+18	1.68897e+17	0.17001	0.236527	1.89449e+17	1.12843	0.201734	46.9149	35.392	59.3336
925	4.14031e+17	0.11448	0.83882	3.0337e+18	1.68897e+17	0.169965	0.236314	1.89478e+17	1.12827	0.20171	46.9094	35.3878	59.3266
926	4.14155e+17	0.114514	0.838786	3.03358e+18	1.68897e+17	0.16992	0.236101	1.89507e+17	1.1281	0.201686	46.9038	35.3836	59.3195
927	4.14278e+17	0.114548	0.838752	3.03346e+18	1.68897e+17	0.169876	0.235889	1.89536e+17	1.12794	0.201663	46.8983	35.3794	59.3125
928	4.14402e+17	0.114582	0.838718	3.03333e+18	1.68897e+17	0.169831	0.235677	1.89565e+17	1.12778	0.201639	46.8928	35.3752	59.3056
929	4.14525e+17	0.114616	0.838684	3.03321e+18	1.68897e+17	0.169787	0.235465	1.89594e+17	1.12762	0.201615	46.8873	35.3711	59.2986
930	4.1465e+17	0.114651	0.838649	3.03308e+18	1.68897e+17	0.169742	0.235253	1.89624e+17	1.12745	0.201591	46.8817	35.3669	59.2916
931	4.1477e+17	0.114684	0.838616	3.03296e+18	1.68897e+17	0.169699	0.235041	1.89652e+17	1.12729	0.201568	46.8763	35.3629	59.2848
932	4.14897e+17	0.114719	0.838581	3.03284e+18	1.68897e+17	0.169653	0.23483	1.89682e+17	1.12713	0.201544	46.8707	35.3586	59.2777
933	4.15022e+17	0.114754	0.838546	3.03271e+18	1.68897e+17	0.169608	0.234619	1.89711e+17	1.12696	0.20152	46.8651	35.3544	59.2706
934	4.15149e+17	0.114789	0.838511	3.03258e+18	1.68897e+17	0.169562	0.234408	1.89741e+17	1.12679	0.201496	46.8595	35.3502	59.2635
935	4.15274e+17	0.114823	0.838477	3.03246e+18	1.68897e+17	0.169518	0.234197	1.8977e+17	1.12663	0.201472	46.854	35.346	59.2565
936	4.15397e+17	0.114858	0.838442	3.03234e+18	1.68897e+17	0.169473	0.233986	1.89799e+17	1.12646	0.201449	46.8485	35.3418	59.2496
937	4.15519e+17	0.114891	0.838409	3.03221e+18	1.68897e+17	0.169429	0.233776	1.89828e+17	1.1263	0.201425	46.8431	35.3378	59.2428
938	4.15642e+17	0.114925	0.838375	3.03209e+18	1.68897e+17	0.169385	0.233565	1.89856e+17	1.12614	0.201402	46.8377	35.3337	59.2359
939	4.15765e+17	0.114959	0.838341	3.03197e+18	1.68897e+17	0.169341	0.233355	1.89885e+17	1.12598	0.201379	46.8323	35.3296	59.229
940	4.1589e+17	0.114994	0.838306	3.03184e+18	1.68897e+17	0.169296	0.233145	1.89914e+17	1.12581	0.201355	46.8268	35.3254	59.2221
941	4.16011e+17	0.115027	0.838273	3.03172e+18	1.68897e+17	0.169253	0.232936	1.89942e+17	1.12565	0.201332	46.8214	35.3214	59.2154
942	4.16132e+17	0.115061	0.838239	3.0316e+18	1.68897e+17	0.16921	0.232726	1.89971e+17	1.12549	0.201309	46.8161	35.3174	59.2086
943	4.16256e+17	0.115095	0.838205	3.03148e+18	1.68897e+17	0.169165	0.232517	1.89999e+17	1.12533	0.201286	46.8107	35.3133	59.2018
944	4.16379e+17	0.115129	0.838171	3.03135e+18	1.68897e+17	0.169121	0.232307	1.90028e+17	1.12516	0.201263	46.8053	35.3093	59.1949
945	4.16502e+17	0.115163	0.838137	3.03123e+18	1.68897e+17	0.169077	0.232098	1.90057e+17	1.125	0.20124	46.7999	35.3052	59.1881
946	4.16625e+17	0.115197	0.838103	3.03111e+18	1.68897e+17	0.169033	0.23189	1.90085e+17	1.12484	0.201216	46.7945	35.3011	59.1813
947	4.16752e+17	0.115232	0.838068	3.03098e+18	1.68897e+17	0.168988	0.231681	1.90115e+17	1.12467	0.201193	46.789	35.297	59.1743
948	4.16877e+17	0.115267	0.838033	3.03086e+18	1.68897e+17	0.168943	0.231473	1.90144e+17	1.1245	0.201169	46.7835	35.2928	59.1674
949	4.16999e+17	0.1153	0.838	3.03074e+18	1.68897e+17	0.1689	0.231264	1.90172e+17	1.12434	0.201146	46.7783	35.2889	59.1607
950	4.17121e+17	0.115334	0.837966	3.03061e+18	1.68897e+17	0.168856	0.231056	1.902e+17	1.12418	0.201124	46.7729	35.2848	59.154
951	4.17244e+17	0.115368	0.837932	3.03049e+18	1.68897e+17	0.168813	0.230849	1.90228e+17	1.12401	0.201101	46.7676	35.2808	59.1472
952	4.17368e+17	0.115402	0.837898	3.03037e+18	1.68897e+17	0.168768	0.230641	1.90257e+17	1.12385	0.201078	46.7622	35.2768	59.1404
953	4.17491e+17	0.115437	0.837863	3.03024e+18	1.68897e+17	0.168725	0.230433	1.90285e+17	1.12369	0.201055	46.7569	35.2727	59.1337
954	4.17615e+17	0.115471	0.837829	3.03012e+18	1.68897e+17	0.16868	0.230226	1.90314e+17	1.12352	0.201032	46.7515	35.2687	59.1269
955	4.17741e+17	0.115506	0.837794	3.02999e+18	1.68897e+17	0.168636	0.230019	1.90343e+17	1.12335	0.201008	46.7461	35.2646	59.1201
956	4.17866e+17	0.11554	0.83776	3.02987e+18	1.68897e+17	0.168591	0.229812	1.90371e+17	1.12319	0.200985	46.7407	35.2605	59.1133
957	4.1799e+17	0.115575	0.837725	3.02974e+18	1.68897e+17	0.168547	0.229605	1.904e+17	1.12302	0.200962	46.7353	35.2565	59.1065
958	4.18114e+17	0.115609	0.837691	3.02962e+18	1.68897e+17	0.168503	0.229399	1.90429e+17	1.12286	0.200939	46.73	35.2525	59.0997
959	4.1824e+17	0.115644	0.837656	3.02949e+18	1.68897e+17	0.168458	0.229192	1.90457e+17	1.12269	0.200916	46.7246	35.2484	59.0929
960	4.18364e+17	0.115678	0.837622	3.02937e+18	1.68897e+17	0.168414	0.228986	1.90486e+17	1.12252	0.200893	46.7193	35.2444	59.0862
961	4.18491e+17	0.115713	0.837587	3.02924e+18	1.68897e+17	0.16837	0.22878	1.90515e+17	1.12235	0.20087	46.7139	35.2403	59.0793
962	4.18615e+17	0.115747	0.837553	3.02912e+18	1.68897e+17	0.168325	0.228574	1.90543e+17	1.12219	0.200847	46.7085	35.2363	59.0726
963	4.1874e+17	0.115782	0.837518	3.02899e+18	1.68897e+17	0.168281	0.228369	1.90572e+17	1.12202	0.200824	46.7032	35.2323	59.0658
964	4.18869e+17	0.115817	0.837483	3.02886e+18	1.68897e+17	0.168236	0.228163	1.90601e+17	1.12185	0.2008	46.6977	35.2281	59.0589
965	4.18992e+17	0.115852	0.837448	3.02874e+18	1.68897e+17	0.168192	0.227958	1.90629e+17	1.12168	0.200778	46.6925	35.2241	59.0522
966	4.1912e+17	0.115887	0.837413	3.02861e+18	1.68897e+17	0.168147	0.227753	1.90659e+17	1.12151	0.200754	46.687	35.22	59.0453
967	4.19247e+17	0.115922	0.837378	3.02849e+18	1.68897e+17	0.168102	0.227548	1.90687e+17	1.12134	0.200731	46.6816	35.216	59.0385
968	4.19374e+17	0.115957	0.837343	3.02836e+18	1.68897e+17	0.168057	0.227343	1.90716e+17	1.12117	0.200708	46.6762	35.2119	59.0317
969	4.19499e+17	0.115992	0.837308	3.02823e+18	1.68897e+17	0.168013	0.227139	1.90745e+17	1.12101	0.200685	46.6709	35.2079	59.025
970	4.19623e+17	0.116026	0.837274	3.02811e+18	1.68897e+17	0.167969	0.226935	1.90773e+17	1.12084	0.200662	46.6657	35.2039	59.0184
971	4.19748e+17	0.11606	0.83724	3.02799e+18	1.68897e+17	0.167925	0.22673	1.90801e+17	1.12067	0.20064	46.6604	35.2	59.0117
972	4.19875e+17	0.116096	0.837204	3.02786e+18	1.68897e+17	0.16788	0.226526	1.9083e+17	1.1205	0.200617	46.655	35.1959	59.0049
973	4.19999e+17	0.11613	0.83717	3.02773e+18	1.68897e+17	0.167837	0.226323	1.90858e+17	1.12034	0.200594	46.6498	35.192	58.9983
974	4.20129e+17	0.116166	0.837134	3.0276e+18	1.68897e+17	0.167791	0.226119	1.90888e+17	1.12016	0.200571	46.6443	35.1878	58.9913
975	4.20252e+17	0.1162	0.8371	3.02748e+18	1.68897e+17	0.167748	0.225916	1.90915e+17	1.12	0.200548	46.6392	35.1839	58.9848
976	4.2038e+17	0.116235	0.837065	3.02735e+18	1.68897e+17	0.167702	0.225712	1.90944e+17	1.11983	0.200525	46.6338	35.1799	58.978
977	4.20506e+17	0.11627	0.83703	3.02723e+18	1.68897e+17	0.167658	0.225509	1.90973e+17	1.11966	0.200503	46.6285	35.1759	58.9713
978	4.20634e+17	0.116306	0.836994	3.0271e+18	1.68897e+17	0.167613	0.225306	1.91002e+17	1.11949	0.200479	46.6231	35.1718	58.9645
979	4.20761e+17	0.116341	0.836959	3.02697e+18	1.68897e+17	0.167569	0.225104	1.9103e+17	1.11932	0.200457	46.6178	35.1678	58.9578
980	4.20891e+17	0.116377	0.836923	3.02684e+18	1.68897e+17	0.167523	0.224901	1.91059e+17	1.11914	0.200433	46.6124	35.1637	58.951
981	4.21016e+17	0.116411	0.836889	3.02672e+18	1.68897e+17	0.167479	0.224699	1.91087e+17	1.11897	0.200411	46.6072	35.1598	58.9444
982	4.21147e+17	0.116447	0.836853	3.02659e+18	1.68897e+17	0.167433	0.224497	1.91117e+17	1.1188	0.200387	46.6017	35.1557	58.9375
983	4.21278e+17	0.116484	0.836816	3.02646e+18	1.68897e+17	0.167387	0.224295	1.91146e+17	1.11862	0.200364	46.5962	35.1515	58.9305
984	4.21405e+17	0.116519	0.836781	3.02633e+18	1.68897e+17	0.167343	0.224093	1.91175e+17	1.11845	0.200341	46.591	35.1476	58.9239
985	4.21532e+17	0.116554	0.836746	3.0262e+18	1.68897e+17	0.167298	0.223892	1.91203e+17	1.11828	0.200319	46.5857	35.1436	58.9172
986	4.21663e+17	0.11659	0.83671	3.02607e+18	1.68897e+17	0.167253	0.22369	1.91232e+17	1.11811	0.200295	46.5803	35.1395	58.9104
987	4.2179e+17	0.116625	0.836675	3.02594e+18	1.68897e+17	0.167208	0.223489	1.91261e+17	1.11794	0.200273	46.575	35.1355	58.9037
988	4.2192e+17	0.116661	0.836639	3.02581e+18	1.68897e+17	0.167163	0.223288	1.9129e+17	1.11776	0.200249	46.5696	35.1315	58.8969
989	4.22051e+17	0.116697	0.836603	3.02568e+18	1.68897e+17	0.167117	0.223087	1.91319e+17	1.11758	0.200226	46.5642	35.1274	58.8901
990	4.22186e+17	0.116735	0.836565	3.02555e+18	1.68897e+17	0.16707	0.222886	1.91349e+17	1.1174	0.200202	46.5587	35.1232	58.883
991	4.22314e+17	0.11677	0.83653	3.02542e+18	1.68897e+17	0.167025	0.222686	1.91378e+17	1.11723	0.20018	46.5534	35.1192	58.8763
992	4.2244e+17	0.116805	0.836495	3.02529e+18	1.68897e+17	0.166981	0.222485	1.91406e+17	1.11706	0.200157	46.5482	35.1153	58.8698
993	4.22573e+17	0.116842	0.836458	3.02516e+18	1.68897e+17	0.166935	0.222285	1.91435e+17	1.11688	0.200134	46.5428	35.1112	58.8629
994	4.22708e+17	0.116879	0.836421	3.02503e+18	1.68897e+17	0.166888	0.222085	1.91465e+17	1.1167	0.20011	46.5372	35.107	58.8559
995	4.22839e+17	0.116915	0.836385	3.02489e+18	1.68897e+17	0.166842	0.221886	1.91494e+17	1.11652	0.200087	46.5318	35.103	58.8491
996	4.22971e+17	0.116952	0.836348	3.02476e+18	1.68897e+17	0.166796	0.221686	1.91524e+17	1.11635	0.200064	46.5265	35.0989	58.8423
997	4.23104e+17	0.116989	0.836311	3.02463e+18	1.68897e+17	0.16675	0.221487	1.91553e+17	1.11617	0.20004	46.521	35.0948	58.8354
998	4.23242e+17	0.117027	0.836273	3.02449e+18	1.68897e+17	0.166702	0.221287	1.91584e+17	1.11598	0.200016	46.5154	35.0905	58.8283
999	4.23381e+17	0.117065	0.836235	3.02435e+18	1.68897e+17	0.166654	0.221088	1.91614e+17	1.11579	0.199992	46.5097	35.0863	58.8211
1000	4.23529e+17	0.117106	0.836194	3.0242e+18	1.68897e+17	0.166603	0.220889	1.91647e+17	1.11559	0.199966	46.5037	35.0817	58.8135
1001	4.23664e+17	0.117143	0.836157	3.02407e+18	1.68897e+17	0.166556	0.220691	1.91677e+17	1.11541	0.199942	46.4982	35.0776	58.8066
1002	4.23802e+17	0.117181	0.836119	3.02393e+18	1.68897e+17	0.166508	0.220492	1.91707e+17	1.11523	0.199918	46.4926	35.0734	58.7995
1003	4.23936e+17	0.117219	0.836081	3.0238e+18	1.68897e+17	0.166461	0.220294	1.91737e+17	1.11504	0.199895	46.4872	35.0693	58.7926
1004	4.2407e+17	0.117256	0.836044	3.02366e+18	1.68897e+17	0.166415	0.220096	1.91767e+17	1.11486	0.199871	46.4817	35.0652	58.7857
1005	4.24203e+17	0.117292	0.836008	3.02353e+18	1.68897e+17	0.166369	0.219898	1.91796e+17	1.11468	0.199848	46.4764	35.0611	58.779
1006	4.24336e+17	0.117329	0.835971	3.0234e+18	1.68897e+17	0.166323	0.2197	1.91825e+17	1.11451	0.199825	46.471	35.0571	58.7722
1007	4.2447e+17	0.117366	0.835934	3.02326e+18	1.68897e+17	0.166277	0.219502	1.91854e+17	1.11432	0.199802	46.4656	35.053	58.7653
1008	4.24603e+17	0.117403	0.835897	3.02313e+18	1.68897e+17	0.166231	0.219305	1.91884e+17	1.11414	0.199779	46.4603	35.049	58.7586
1009	4.24734e+17	0.117439	0.835861	3.023e+18	1.68897e+17	0.166185	0.219107	1.91912e+17	1.11397	0.199756	46.455	35.045	58.7519
1010	4.24866e+17	0.117476	0.835824	3.02287e+18	1.68897e+17	0.16614	0.21891	1.91941e+17	1.11379	0.199734	46.4497	35.041	58.7452
1011	4.24997e+17	0.117512	0.835788	3.02274e+18	1.68897e+17	0.166094	0.218713	1.9197e+17	1.11361	0.199711	46.4444	35.037	58.7385
1012	4.25132e+17	0.117549	0.835751	3.0226e+18	1.68897e+17	0.166048	0.218517	1.91999e+17	1.11343	0.199688	46.439	35.033	58.7317
1013	4.25262e+17	0.117585	0.835715	3.02247e+18	1.68897e+17	0.166003	0.21832	1.92028e+17	1.11325	0.199665	46.4338	35.029	58.7251
1014	4.25393e+17	0.117621	0.835679	3.02234e+18	1.68897e+17	0.165958	0.218124	1.92056e+17	1.11308	0.199643	46.4286	35.0251	58.7185
1015	4.25523e+17	0.117657	0.835643	3.02221e+18	1.68897e+17	0.165913	0.217927	1.92085e+17	1.1129	0.199621	46.4234	35.0212	58.7119
1016	4.25653e+17	0.117693	0.835607	3.02208e+18	1.68897e+17	0.165869	0.217731	1.92113e+17	1.11273	0.199598	46.4182	35.0173	58.7054
1017	4.25784e+17	0.117729	0.835571	3.02195e+18	1.68897e+17	0.165824	0.217535	1.92141e+17	1.11255	0.199576	46.413	35.0133	58.6988
1018	4.25914e+17	0.117766	0.835534	3.02182e+18	1.68897e+17	0.165779	0.21734	1.9217e+17	1.11237	0.199554	46.4078	35.0094	58.6922
1019	4.26042e+17	0.117801	0.835499	3.02169e+18	1.68897e+17	0.165735	0.217144	1.92198e+17	1.1122	0.199532	46.4028	35.0056	58.6858
1020	4.26173e+17	0.117837	0.835463	3.02156e+18	1.68897e+17	0.16569	0.216949	1.92226e+17	1.11202	0.19951	46.3976	35.0017	58.6793
1021	4.263e+17	0.117872	0.835428	3.02143e+18	1.68897e+17	0.165646	0.216754	1.92254e+17	1.11185	0.199488	46.3925	34.9979	58.6729
1022	4.26432e+17	0.117909	0.835391	3.0213e+18	1.68897e+17	0.165601	0.216559	1.92282e+17	1.11167	0.199465	46.3873	34.9939	58.6663
1023	4.26563e+17	0.117945	0.835355	3.02117e+18	1.68897e+17	0.165556	0.216364	1.92311e+17	1.11149	0.199443	46.3821	34.99	58.6598
1024	4.26694e+17	0.117981	0.835319	3.02104e+18	1.68897e+17	0.165511	0.216169	1.92339e+17	1.11132	0.199421	46.377	34.9861	58.6532
1025	4.26823e+17	0.118017	0.835283	3.02091e+18	1.68897e+17	0.165467	0.215975	1.92367e+17	1.11114	0.199399	46.3719	34.9823	58.6468
1026	4.26954e+17	0.118053	0.835247	3.02078e+18	1.68897e+17	0.165422	0.21578	1.92395e+17	1.11096	0.199377	46.3667	34.9784	58.6403
1027	4.27083e+17	0.118089	0.835211	3.02065e+18	1.68897e+17	0.165378	0.215586	1.92423e+17	1.11079	0.199355	46.3617	34.9746	58.6339
1028	4.27214e+17	0.118125	0.835175	3.02052e+18	1.68897e+17	0.165333	0.215392	1.92451e+17	1.11061	0.199333	46.3565	34.9707	58.6274
1029	4.27343e+17	0.118161	0.835139	3.02039e+18	1.68897e+17	0.165289	0.215199	1.92479e+17	1.11043	0.199311	46.3515	34.9669	58.621
1030	4.27474e+17	0.118197	0.835103	3.02026e+18	1.68897e+17	0.165245	0.215005	1.92507e+17	1.11026	0.199289	46.3464	34.9631	58.6145
1031	4.27604e+17	0.118233	0.835067	3.02013e+18	1.68897e+17	0.1652	0.214812	1.92535e+17	1.11008	0.199268	46.3413	34.9592	58.6081
1032	4.27734e+17	0.118269	0.835031	3.02e+18	1.68897e+17	0.165156	0.214618	1.92563e+17	1.1099	0.199246	46.3362	34.9554	58.6016
1033	4.27865e+17	0.118305	0.834995	3.01987e+18	1.68897e+17	0.165111	0.214425	1.92591e+17	1.10973	0.199224	46.3311	34.9515	58.5952
1034	4.27999e+17	0.118342	0.834958	3.01973e+18	1.68897e+17	0.165065	0.214232	1.9262e+17	1.10954	0.199201	46.3259	34.9476	58.5886
1035	4.28127e+17	0.118377	0.834923	3.01961e+18	1.68897e+17	0.165022	0.21404	1.92647e+17	1.10937	0.19918	46.3209	34.9438	58.5823
1036	4.28256e+17	0.118413	0.834887	3.01948e+18	1.68897e+17	0.164978	0.213847	1.92675e+17	1.1092	0.199158	46.3159	34.9401	58.576
1037	4.28387e+17	0.118449	0.834851	3.01935e+18	1.68897e+17	0.164933	0.213655	1.92703e+17	1.10902	0.199136	46.3108	34.9362	58.5696
1038	4.28517e+17	0.118485	0.834815	3.01922e+18	1.68897e+17	0.164889	0.213463	1.9273e+17	1.10884	0.199115	46.3058	34.9324	58.5632
1039	4.28647e+17	0.118521	0.834779	3.01909e+18	1.68897e+17	0.164845	0.213271	1.92758e+17	1.10866	0.199093	46.3008	34.9286	58.5569
1040	4.28774e+17	0.118556	0.834744	3.01896e+18	1.68897e+17	0.164802	0.213079	1.92785e+17	1.10849	0.199072	46.2959	34.925	58.5507
1041	4.28902e+17	0.118592	0.834708	3.01883e+18	1.68897e+17	0.164759	0.212887	1.92812e+17	1.10832	0.199051	46.2909	34.9212	58.5444
1042	4.2903e+17	0.118627	0.834673	3.0187e+18	1.68897e+17	0.164715	0.212696	1.9284e+17	1.10814	0.19903	46.286	34.9175	58.5381
1043	4.29159e+17	0.118663	0.834637	3.01857e+18	1.68897e+17	0.164671	0.212504	1.92867e+17	1.10797	0.199008	46.281	34.9138	58.5319
1044	4.2929e+17	0.118699	0.834601	3.01844e+18	1.68897e+17	0.164627	0.212313	1.92895e+17	1.10779	0.198987	46.276	34.91	58.5255
1045	4.29423e+17	0.118736	0.834564	3.01831e+18	1.68897e+17	0.164582	0.212122	1.92923e+17	1.10761	0.198965	46.2709	34.9061	58.5191
1046	4.29553e+17	0.118772	0.834528	3.01818e+18	1.68897e+17	0.164538	0.211931	1.92951e+17	1.10743	0.198943	46.2659	34.9024	58.5128
1047	4.2968e+17	0.118807	0.834493	3.01805e+18	1.68897e+17	0.164495	0.211741	1.92978e+17	1.10726	0.198923	46.261	34.8987	58.5066
1048	4.29811e+17	0.118843	0.834457	3.01792e+18	1.68897e+17	0.164451	0.21155	1.93005e+17	1.10708	0.198901	46.2561	34.8949	58.5003
1049	4.29942e+17	0.118879	0.834421	3.01779e+18	1.68897e+17	0.164406	0.21136	1.93033e+17	1.1069	0.198879	46.251	34.8911	58.494
1050	4.30074e+17	0.118916	0.834384	3.01766e+18	1.68897e+17	0.164362	0.21117	1.93061e+17	1.10672	0.198858	46.246	34.8873	58.4876
1051	4.30204e+17	0.118951	0.834349	3.01753e+18	1.68897e+17	0.164318	0.21098	1.93088e+17	1.10654	0.198837	46.2411	34.8836	58.4814
1052	4.30336e+17	0.118988	0.834312	3.0174e+18	1.68897e+17	0.164273	0.21079	1.93116e+17	1.10636	0.198815	46.2361	34.8798	58.475
1053	4.30466e+17	0.119024	0.834276	3.01727e+18	1.68897e+17	0.164229	0.2106	1.93144e+17	1.10619	0.198794	46.2311	34.8761	58.4687
1054	4.30599e+17	0.119061	0.834239	3.01714e+18	1.68897e+17	0.164185	0.210411	1.93172e+17	1.10601	0.198772	46.2261	34.8723	58.4624
1055	4.3073e+17	0.119097	0.834203	3.017e+18	1.68897e+17	0.16414	0.210221	1.93199e+17	1.10583	0.198751	46.2211	34.8686	58.4561
1056	4.30862e+17	0.119134	0.834166	3.01687e+18	1.68897e+17	0.164096	0.210032	1.93227e+17	1.10565	0.198729	46.2161	34.8648	58.4498
1057	4.3099e+17	0.119169	0.834131	3.01674e+18	1.68897e+17	0.164053	0.209843	1.93254e+17	1.10547	0.198708	46.2113	34.8611	58.4437
1058	4.31125e+17	0.119206	0.834094	3.01661e+18	1.68897e+17	0.164007	0.209655	1.93282e+17	1.10529	0.198687	46.2062	34.8573	58.4372
1059	4.31257e+17	0.119243	0.834057	3.01648e+18	1.68897e+17	0.163963	0.209466	1.9331e+17	1.10511	0.198665	46.2012	34.8536	58.431
1060	4.31391e+17	0.11928	0.83402	3.01634e+18	1.68897e+17	0.163918	0.209278	1.93338e+17	1.10492	0.198644	46.1962	34.8497	58.4246
1061	4.31526e+17	0.119317	0.833983	3.01621e+18	1.68897e+17	0.163873	0.209089	1.93366e+17	1.10474	0.198622	46.1911	34.8459	58.4182
1062	4.31659e+17	0.119354	0.833946	3.01607e+18	1.68897e+17	0.163828	0.208901	1.93394e+17	1.10456	0.1986	46.1861	34.8422	58.4119
1063	4.31792e+17	0.119391	0.833909	3.01594e+18	1.68897e+17	0.163784	0.208713	1.93422e+17	1.10438	0.198579	46.1811	34.8384	58.4056
1064	4.31925e+17	0.119428	0.833872	3.01581e+18	1.68897e+17	0.163739	0.208526	1.93449e+17	1.1042	0.198557	46.1761	34.8346	58.3992
1065	4.32056e+17	0.119464	0.833836	3.01568e+18	1.68897e+17	0.163695	0.208338	1.93477e+17	1.10402	0.198536	46.1713	34.831	58.3931
1066	4.32185e+17	0.119499	0.833801	3.01555e+18	1.68897e+17	0.163652	0.208151	1.93504e+17	1.10384	0.198516	46.1665	34.8273	58.387
1067	4.32314e+17	0.119535	0.833765	3.01542e+18	1.68897e+17	0.163609	0.207963	1.9353e+17	1.10366	0.198495	46.1616	34.8237	58.3809
1068	4.32447e+17	0.119572	0.833728	3.01529e+18	1.68897e+17	0.163564	0.207776	1.93558e+17	1.10348	0.198474	46.1567	34.82	58.3746
1069	4.32581e+17	0.119609	0.833691	3.01515e+18	1.68897e+17	0.163519	0.207589	1.93586e+17	1.1033	0.198452	46.1517	34.8162	58.3683
1070	4.32714e+17	0.119646	0.833654	3.01502e+18	1.68897e+17	0.163475	0.207403	1.93614e+17	1.10312	0.198431	46.1468	34.8125	58.3621
1071	4.32848e+17	0.119683	0.833617	3.01489e+18	1.68897e+17	0.16343	0.207216	1.93641e+17	1.10293	0.19841	46.1418	34.8087	58.3558
1072	4.3298e+17	0.119719	0.833581	3.01475e+18	1.68897e+17	0.163386	0.20703	1.93669e+17	1.10275	0.198389	46.1369	34.805	58.3496
1073	4.33113e+17	0.119756	0.833544	3.01462e+18	1.68897e+17	0.163342	0.206843	1.93696e+17	1.10257	0.198368	46.132	34.8013	58.3434
1074	4.33245e+17	0.119792	0.833508	3.01449e+18	1.68897e+17	0.163298	0.206657	1.93723e+17	1.10239	0.198347	46.1271	34.7977	58.3372
1075	4.33374e+17	0.119828	0.833472	3.01436e+18	1.68897e+17	0.163255	0.206471	1.9375e+17	1.10221	0.198326	46.1224	34.7941	58.3312
1076	4.33509e+17	0.119866	0.833434	3.01422e+18	1.68897e+17	0.163209	0.206286	1.93778e+17	1.10203	0.198305	46.1174	34.7903	58.3249
1077	4.33643e+17	0.119902	0.833398	3.01409e+18	1.68897e+17	0.163165	0.2061	1.93806e+17	1.10185	0.198284	46.1124	34.7866	58.3187
1078	4.33778e+17	0.11994	0.83336	3.01396e+18	1.68897e+17	0.16312	0.205915	1.93833e+17	1.10166	0.198262	46.1075	34.7828	58.3124
1079	4.33912e+17	0.119977	0.833323	3.01382e+18	1.68897e+17	0.163076	0.205729	1.93861e+17	1.10148	0.198241	46.1026	34.7791	58.3062
1080	4.34044e+17	0.120013	0.833287	3.01369e+18	1.68897e+17	0.163032	0.205544	1.93888e+17	1.1013	0.19822	46.0977	34.7755	58.3001
1081	4.34176e+17	0.12005	0.83325	3.01356e+18	1.68897e+17	0.162988	0.205359	1.93915e+17	1.10112	0.198199	46.0929	34.7718	58.294
1082	4.34313e+17	0.120088	0.833212	3.01342e+18	1.68897e+17	0.162942	0.205175	1.93943e+17	1.10093	0.198178	46.0879	34.7681	58.2876
1083	4.34446e+17	0.120124	0.833176	3.01329e+18	1.68897e+17	0.162898	0.20499	1.93971e+17	1.10075	0.198157	46.083	34.7644	58.2815
1084	4.34577e+17	0.120161	0.833139	3.01316e+18	1.68897e+17	0.162854	0.204806	1.93998e+17	1.10057	0.198136	46.0782	34.7608	58.2754
1085	4.3471e+17	0.120198	0.833102	3.01302e+18	1.68897e+17	0.16281	0.204621	1.94025e+17	1.10038	0.198116	46.0734	34.7571	58.2693
1086	4.34844e+17	0.120235	0.833065	3.01289e+18	1.68897e+17	0.162766	0.204437	1.94052e+17	1.1002	0.198095	46.0685	34.7534	58.2631
1087	4.34977e+17	0.120271	0.833029	3.01276e+18	1.68897e+17	0.162722	0.204253	1.94079e+17	1.10002	0.198074	46.0637	34.7498	58.257
1088	4.35116e+17	0.12031	0.83299	3.01262e+18	1.68897e+17	0.162676	0.20407	1.94108e+17	1.09983	0.198052	46.0587	34.746	58.2507
1089	4.35252e+17	0.120347	0.832953	3.01248e+18	1.68897e+17	0.162631	0.203886	1.94135e+17	1.09964	0.198031	46.0537	34.7423	58.2444
1090	4.35388e+17	0.120385	0.832915	3.01235e+18	1.68897e+17	0.162586	0.203703	1.94163e+17	1.09945	0.19801	46.0488	34.7386	58.2382
1091	4.35518e+17	0.120421	0.832879	3.01222e+18	1.68897e+17	0.162543	0.203519	1.9419e+17	1.09928	0.19799	46.0441	34.735	58.2323
1092	4.35653e+17	0.120458	0.832842	3.01208e+18	1.68897e+17	0.162498	0.203336	1.94217e+17	1.09909	0.197969	46.0392	34.7313	58.2261
1093	4.35792e+17	0.120497	0.832803	3.01194e+18	1.68897e+17	0.162453	0.203153	1.94245e+17	1.0989	0.197947	46.0342	34.7276	58.2198
1094	4.35927e+17	0.120534	0.832766	3.01181e+18	1.68897e+17	0.162408	0.202971	1.94273e+17	1.09871	0.197926	46.0294	34.7239	58.2136
1095	4.36067e+17	0.120573	0.832727	3.01167e+18	1.68897e+17	0.162362	0.202788	1.94301e+17	1.09852	0.197905	46.0243	34.7201	58.2072
1096	4.36206e+17	0.120611	0.832689	3.01153e+18	1.68897e+17	0.162316	0.202606	1.94329e+17	1.09833	0.197883	46.0194	34.7164	58.2009
1097	4.36344e+17	0.120649	0.832651	3.01139e+18	1.68897e+17	0.162271	0.202423	1.94357e+17	1.09814	0.197862	46.0144	34.7126	58.1947
1098	4.36482e+17	0.120687	0.832613	3.01125e+18	1.68897e+17	0.162225	0.202241	1.94385e+17	1.09795	0.197841	46.0095	34.7089	58.1885
1099	4.36618e+17	0.120725	0.832575	3.01112e+18	1.68897e+17	0.162181	0.202059	1.94413e+17	1.09777	0.19782	46.0046	34.7052	58.1823
1100	4.3678e+17	0.12077	0.83253	3.01095e+18	1.68897e+17	0.162127	0.201878	1.94445e+17	1.09754	0.197795	45.9988	34.7009	58.175
1101	4.36923e+17	0.120809	0.832491	3.01081e+18	1.68897e+17	0.16208	0.201696	1.94474e+17	1.09735	0.197773	45.9937	34.697	58.1685
1102	4.37065e+17	0.120849	0.832451	3.01067e+18	1.68897e+17	0.162034	0.201515	1.94503e+17	1.09715	0.197751	45.9886	34.6932	58.1621
1103	4.37199e+17	0.120886	0.832414	3.01053e+18	1.68897e+17	0.16199	0.201333	1.9453e+17	1.09697	0.197731	45.9839	34.6896	58.1561
1104	4.37338e+17	0.120924	0.832376	3.0104e+18	1.68897e+17	0.161944	0.201152	1.94558e+17	1.09678	0.19771	45.979	34.6859	58.1499
1105	4.37476e+17	0.120962	0.832338	3.01026e+18	1.68897e+17	0.161899	0.200971	1.94586e+17	1.09659	0.197688	45.9741	34.6822	58.1437
1106	4.37613e+17	0.121	0.8323	3.01012e+18	1.68897e+17	0.161854	0.20079	1.94613e+17	1.0964	0.197668	45.9692	34.6785	58.1375
1107	4.37748e+17	0.121037	0.832263	3.00999e+18	1.68897e+17	0.16181	0.20061	1.9464e+17	1.09621	0.197647	45.9644	34.6749	58.1315
1108	4.37885e+17	0.121075	0.832225	3.00985e+18	1.68897e+17	0.161765	0.200429	1.94668e+17	1.09602	0.197626	45.9596	34.6713	58.1254
1109	4.38024e+17	0.121114	0.832186	3.00971e+18	1.68897e+17	0.16172	0.200249	1.94695e+17	1.09583	0.197605	45.9547	34.6676	58.1192
1110	4.38162e+17	0.121152	0.832148	3.00957e+18	1.68897e+17	0.161674	0.200069	1.94723e+17	1.09564	0.197584	45.9498	34.6639	58.113
1111	4.38296e+17	0.121189	0.832111	3.00944e+18	1.68897e+17	0.161631	0.199889	1.9475e+17	1.09546	0.197564	45.9451	34.6603	58.107
1112	4.38434e+17	0.121227	0.832073	3.0093e+18	1.68897e+17	0.161586	0.199709	1.94778e+17	1.09527	0.197543	45.9402	34.6567	58.1009
1113	4.3857e+17	0.121265	0.832035	3.00916e+18	1.68897e+17	0.161541	0.199529	1.94805e+17	1.09508	0.197523	45.9355	34.6531	58.0949
1114	4.38709e+17	0.121303	0.831997	3.00902e+18	1.68897e+17	0.161496	0.19935	1.94832e+17	1.09489	0.197502	45.9306	34.6494	58.0887
1115	4.38844e+17	0.121341	0.831959	3.00889e+18	1.68897e+17	0.161452	0.199171	1.94859e+17	1.09471	0.197481	45.9259	34.6458	58.0827
1116	4.38982e+17	0.121379	0.831921	3.00875e+18	1.68897e+17	0.161407	0.198991	1.94887e+17	1.09452	0.197461	45.921	34.6422	58.0766
1117	4.39118e+17	0.121416	0.831884	3.00862e+18	1.68897e+17	0.161362	0.198812	1.94914e+17	1.09433	0.19744	45.9163	34.6386	58.0706
1118	4.39256e+17	0.121455	0.831845	3.00848e+18	1.68897e+17	0.161317	0.198634	1.94941e+17	1.09414	0.197419	45.9115	34.635	58.0645
1119	4.39394e+17	0.121493	0.831807	3.00834e+18	1.68897e+17	0.161273	0.198455	1.94969e+17	1.09395	0.197399	45.9067	34.6314	58.0584
1120	4.39532e+17	0.121531	0.831769	3.0082e+18	1.68897e+17	0.161228	0.198276	1.94996e+17	1.09376	0.197378	45.9019	34.6277	58.0524
1121	4.39667e+17	0.121568	0.831732	3.00807e+18	1.68897e+17	0.161184	0.198098	1.95023e+17	1.09357	0.197358	45.8972	34.6242	58.0464
1122	4.39804e+17	0.121606	0.831694	3.00793e+18	1.68897e+17	0.161139	0.19792	1.9505e+17	1.09339	0.197337	45.8924	34.6206	58.0404
1123	4.3994e+17	0.121644	0.831656	3.00779e+18	1.68897e+17	0.161095	0.197742	1.95077e+17	1.0932	0.197317	45.8877	34.617	58.0345
1124	4.40077e+17	0.121682	0.831618	3.00766e+18	1.68897e+17	0.161051	0.197564	1.95104e+17	1.09301	0.197297	45.883	34.6135	58.0284
1125	4.40211e+17	0.121719	0.831581	3.00752e+18	1.68897e+17	0.161007	0.197386	1.9513e+17	1.09282	0.197277	45.8783	34.61	58.0226
1126	4.40353e+17	0.121758	0.831542	3.00738e+18	1.68897e+17	0.160962	0.197209	1.95158e+17	1.09263	0.197256	45.8734	34.6063	58.0164
1127	4.40491e+17	0.121796	0.831504	3.00724e+18	1.68897e+17	0.160917	0.197031	1.95185e+17	1.09244	0.197235	45.8687	34.6027	58.0104
1128	4.40625e+17	0.121833	0.831467	3.00711e+18	1.68897e+17	0.160873	0.196854	1.95212e+17	1.09225	0.197215	45.8641	34.5992	58.0046
1129	4.4076e+17	0.12187	0.83143	3.00697e+18	1.68897e+17	0.16083	0.196677	1.95238e+17	1.09207	0.197195	45.8594	34.5957	57.9987
1130	4.40898e+17	0.121908	0.831392	3.00684e+18	1.68897e+17	0.160785	0.1965	1.95266e+17	1.09188	0.197175	45.8547	34.5921	57.9927
1131	4.41038e+17	0.121947	0.831353	3.0067e+18	1.68897e+17	0.16074	0.196323	1.95293e+17	1.09169	0.197155	45.8499	34.5885	57.9866
1132	4.41178e+17	0.121986	0.831314	3.00656e+18	1.68897e+17	0.160695	0.196146	1.95321e+17	1.09149	0.197134	45.8451	34.5849	57.9806
1133	4.41315e+17	0.122024	0.831276	3.00642e+18	1.68897e+17	0.16065	0.19597	1.95347e+17	1.0913	0.197114	45.8404	34.5813	57.9746
1134	4.41453e+17	0.122062	0.831238	3.00628e+18	1.68897e+17	0.160606	0.195794	1.95374e+17	1.09111	0.197093	45.8357	34.5778	57.9687
1135	4.41592e+17	0.1221	0.8312	3.00614e+18	1.68897e+17	0.160561	0.195618	1.95402e+17	1.09092	0.197073	45.8309	34.5742	57.9627
1136	4.41729e+17	0.122138	0.831162	3.00601e+18	1.68897e+17	0.160517	0.195442	1.95428e+17	1.09073	0.197053	45.8263	34.5707	57.9568
1137	4.41866e+17	0.122176	0.831124	3.00587e+18	1.68897e+17	0.160473	0.195266	1.95455e+17	1.09055	0.197033	45.8216	34.5672	57.9509
1138	4.42004e+17	0.122214	0.831086	3.00573e+18	1.68897e+17	0.160428	0.19509	1.95482e+17	1.09035	0.197013	45.8169	34.5636	57.9449
1139	4.4214e+17	0.122252	0.831048	3.00559e+18	1.68897e+17	0.160385	0.194915	1.95509e+17	1.09017	0.196993	45.8123	34.5602	57.9391
1140	4.42279e+17	0.12229	0.83101	3.00545e+18	1.68897e+17	0.16034	0.194739	1.95536e+17	1.08998	0.196973	45.8076	34.5566	57.9331
1141	4.42418e+17	0.122329	0.830971	3.00532e+18	1.68897e+17	0.160295	0.194564	1.95563e+17	1.08978	0.196952	45.8029	34.5531	57.9272
1142	4.42558e+17	0.122367	0.830933	3.00518e+18	1.68897e+17	0.160251	0.194389	1.9559e+17	1.08959	0.196932	45.7982	34.5495	57.9212
1143	4.42692e+17	0.122405	0.830895	3.00504e+18	1.68897e+17	0.160207	0.194214	1.95616e+17	1.08941	0.196913	45.7936	34.5461	57.9154
1144	4.42833e+17	0.122444	0.830856	3.0049e+18	1.68897e+17	0.160162	0.194039	1.95643e+17	1.08921	0.196892	45.7889	34.5425	57.9094
1145	4.42974e+17	0.122483	0.830817	3.00476e+18	1.68897e+17	0.160117	0.193865	1.95671e+17	1.08902	0.196872	45.7841	34.5389	57.9034
1146	4.43114e+17	0.122521	0.830779	3.00462e+18	1.68897e+17	0.160072	0.193691	1.95698e+17	1.08882	0.196851	45.7794	34.5353	57.8975
1147	4.43257e+17	0.122561	0.830739	3.00448e+18	1.68897e+17	0.160026	0.193516	1.95726e+17	1.08863	0.196831	45.7746	34.5317	57.8914
1148	4.43396e+17	0.122599	0.830701	3.00434e+18	1.68897e+17	0.159982	0.193342	1.95752e+17	1.08843	0.196811	45.7699	34.5282	57.8855
1149	4.43534e+17	0.122637	0.830663	3.0042e+18	1.68897e+17	0.159938	0.193168	1.95779e+17	1.08824	0.196791	45.7653	34.5247	57.8797
1150	4.43677e+17	0.122677	0.830623	3.00406e+18	1.68897e+17	0.159892	0.192994	1.95807e+17	1.08805	0.19677	45.7605	34.5211	57.8736
1151	4.43816e+17	0.122715	0.830585	3.00392e+18	1.68897e+17	0.159847	0.192821	1.95834e+17	1.08785	0.19675	45.7559	34.5176	57.8677
1152	4.4396e+17	0.122755	0.830545	3.00377e+18	1.68897e+17	0.159801	0.192647	1.95861e+17	1.08766	0.19673	45.7511	34.514	57.8616
1153	4.44099e+17	0.122794	0.830506	3.00363e+18	1.68897e+17	0.159757	0.192474	1.95888e+17	1.08746	0.19671	45.7464	34.5105	57.8558
1154	4.44239e+17	0.122832	0.830468	3.00349e+18	1.68897e+17	0.159712	0.192301	1.95915e+17	1.08727	0.19669	45.7418	34.5069	57.8499
1155	4.44378e+17	0.122871	0.830429	3.00336e+18	1.68897e+17	0.159668	0.192128	1.95942e+17	1.08708	0.19667	45.7371	34.5035	57.844
1156	4.4452e+17	0.12291	0.83039	3.00321e+18	1.68897e+17	0.159623	0.191955	1.95969e+17	1.08688	0.19665	45.7324	34.4999	57.8381
1157	4.4466e+17	0.122949	0.830351	3.00307e+18	1.68897e+17	0.159578	0.191782	1.95996e+17	1.08669	0.196629	45.7278	34.4964	57.8322
1158	4.448e+17	0.122987	0.830313	3.00293e+18	1.68897e+17	0.159534	0.19161	1.96023e+17	1.0865	0.19661	45.7232	34.4929	57.8263
1159	4.44939e+17	0.123026	0.830274	3.00279e+18	1.68897e+17	0.159489	0.191438	1.96049e+17	1.0863	0.19659	45.7185	34.4894	57.8205
1160	4.45078e+17	0.123064	0.830236	3.00266e+18	1.68897e+17	0.159445	0.191265	1.96076e+17	1.08611	0.19657	45.7139	34.486	57.8147
1161	4.4522e+17	0.123103	0.830197	3.00251e+18	1.68897e+17	0.1594	0.191093	1.96103e+17	1.08592	0.19655	45.7093	34.4824	57.8088
1162	4.45365e+17	0.123144	0.830156	3.00237e+18	1.68897e+17	0.159354	0.190921	1.96131e+17	1.08572	0.196529	45.7045	34.4788	57.8027
1163	4.45506e+17	0.123183	0.830117	3.00223e+18	1.68897e+17	0.159309	0.19075	1.96158e+17	1.08552	0.196509	45.6999	34.4753	57.7969
1164	4.45651e+17	0.123223	0.830077	3.00208e+18	1.68897e+17	0.159263	0.190578	1.96185e+17	1.08532	0.196489	45.6951	34.4717	57.7909
1165	4.45792e+17	0.123262	0.830038	3.00194e+18	1.68897e+17	0.159219	0.190407	1.96212e+17	1.08513	0.196469	45.6905	34.4683	57.785
1166	4.45933e+17	0.123301	0.829999	3.0018e+18	1.68897e+17	0.159174	0.190235	1.96239e+17	1.08493	0.196449	45.6859	34.4648	57.7792
1167	4.46073e+17	0.123339	0.829961	3.00166e+18	1.68897e+17	0.15913	0.190064	1.96266e+17	1.08474	0.196429	45.6812	34.4613	57.7733
1168	4.46215e+17	0.123379	0.829921	3.00152e+18	1.68897e+17	0.159085	0.189893	1.96293e+17	1.08454	0.196409	45.6766	34.4578	57.7675
1169	4.46357e+17	0.123418	0.829882	3.00138e+18	1.68897e+17	0.15904	0.189722	1.9632e+17	1.08435	0.196389	45.672	34.4543	57.7616
1170	4.46499e+17	0.123457	0.829843	3.00123e+18	1.68897e+17	0.158995	0.189552	1.96347e+17	1.08415	0.19637	45.6674	34.4508	57.7558
1171	4.46641e+17	0.123496	0.829804	3.00109e+18	1.68897e+17	0.15895	0.189381	1.96373e+17	1.08395	0.19635	45.6627	34.4473	57.7499
1172	4.46782e+17	0.123535	0.829765	3.00095e+18	1.68897e+17	0.158906	0.189211	1.964e+17	1.08376	0.19633	45.6581	34.4439	57.7441
1173	4.46925e+17	0.123575	0.829725	3.00081e+18	1.68897e+17	0.15886	0.189041	1.96427e+17	1.08356	0.19631	45.6535	34.4404	57.7383
1174	4.47066e+17	0.123614	0.829686	3.00067e+18	1.68897e+17	0.158816	0.188871	1.96454e+17	1.08337	0.19629	45.6489	34.4369	57.7324
1175	4.47206e+17	0.123653	0.829647	3.00053e+18	1.68897e+17	0.158772	0.188701	1.9648e+17	1.08317	0.196271	45.6444	34.4335	57.7267
1176	4.4735e+17	0.123692	0.829608	3.00038e+18	1.68897e+17	0.158726	0.188531	1.96507e+17	1.08298	0.196251	45.6397	34.43	57.7208
1177	4.47494e+17	0.123732	0.829568	3.00024e+18	1.68897e+17	0.158681	0.188361	1.96535e+17	1.08278	0.196231	45.6351	34.4265	57.7149
1178	4.4764e+17	0.123773	0.829527	3.00009e+18	1.68897e+17	0.158635	0.188192	1.96562e+17	1.08257	0.19621	45.6303	34.4229	57.709
1179	4.47781e+17	0.123812	0.829488	2.99995e+18	1.68897e+17	0.158591	0.188023	1.96589e+17	1.08238	0.196191	45.6258	34.4195	57.7032
1180	4.47928e+17	0.123852	0.829448	2.99981e+18	1.68897e+17	0.158545	0.187853	1.96616e+17	1.08218	0.196171	45.6211	34.4159	57.6973
1181	4.48073e+17	0.123892	0.829408	2.99966e+18	1.68897e+17	0.158499	0.187684	1.96643e+17	1.08198	0.196151	45.6164	34.4124	57.6913
1182	4.48216e+17	0.123932	0.829368	2.99952e+18	1.68897e+17	0.158454	0.187516	1.9667e+17	1.08178	0.196131	45.6118	34.4089	57.6855
1183	4.4836e+17	0.123972	0.829328	2.99937e+18	1.68897e+17	0.158409	0.187347	1.96697e+17	1.08158	0.196111	45.6072	34.4054	57.6797
1184	4.48504e+17	0.124011	0.829289	2.99923e+18	1.68897e+17	0.158364	0.187178	1.96724e+17	1.08138	0.196091	45.6026	34.402	57.6739
1185	4.48646e+17	0.124051	0.829249	2.99909e+18	1.68897e+17	0.158319	0.18701	1.96751e+17	1.08118	0.196072	45.5981	34.3985	57.6681
1186	4.48789e+17	0.12409	0.82921	2.99894e+18	1.68897e+17	0.158274	0.186842	1.96777e+17	1.08099	0.196052	45.5935	34.3951	57.6623
1187	4.48935e+17	0.124131	0.829169	2.9988e+18	1.68897e+17	0.158229	0.186674	1.96805e+17	1.08078	0.196032	45.5888	34.3916	57.6564
1188	4.49081e+17	0.124171	0.829129	2.99865e+18	1.68897e+17	0.158183	0.186506	1.96832e+17	1.08058	0.196012	45.5842	34.3881	57.6506
1189	4.49226e+17	0.124211	0.829089	2.99851e+18	1.68897e+17	0.158138	0.186338	1.96859e+17	1.08038	0.195992	45.5796	34.3846	57.6447
1190	4.49376e+17	0.124253	0.829047	2.99836e+18	1.68897e+17	0.158091	0.18617	1.96887e+17	1.08017	0.195972	45.5748	34.381	57.6387
1191	4.49521e+17	0.124293	0.829007	2.99821e+18	1.68897e+17	0.158045	0.186003	1.96914e+17	1.07997	0.195952	45.5702	34.3775	57.6329
1192	4.4967e+17	0.124334	0.828966	2.99806e+18	1.68897e+17	0.157999	0.185835	1.96942e+17	1.07977	0.195931	45.5655	34.3739	57.6269
1193	4.49816e+17	0.124374	0.828926	2.99792e+18	1.68897e+17	0.157953	0.185668	1.96969e+17	1.07957	0.195912	45.5609	34.3705	57.6211
1194	4.49962e+17	0.124415	0.828885	2.99777e+18	1.68897e+17	0.157908	0.185501	1.96996e+17	1.07936	0.195892	45.5562	34.367	57.6152
1195	4.50109e+17	0.124455	0.828845	2.99762e+18	1.68897e+17	0.157862	0.185334	1.97023e+17	1.07916	0.195872	45.5516	34.3635	57.6093
1196	4.50255e+17	0.124496	0.828804	2.99748e+18	1.68897e+17	0.157817	0.185168	1.9705e+17	1.07896	0.195852	45.547	34.36	57.6035
1197	4.50403e+17	0.124537	0.828763	2.99733e+18	1.68897e+17	0.15777	0.185001	1.97078e+17	1.07875	0.195832	45.5423	34.3565	57.5976
1198	4.50555e+17	0.124579	0.828721	2.99718e+18	1.68897e+17	0.157723	0.184835	1.97106e+17	1.07854	0.195811	45.5375	34.3529	57.5916
1199	4.50704e+17	0.12462	0.82868	2.99703e+18	1.68897e+17	0.157677	0.184668	1.97133e+17	1.07834	0.195791	45.5329	34.3493	57.5857
1200	4.50865e+17	0.124664	0.828636	2.99687e+18	1.68897e+17	0.157627	0.184502	1.97163e+17	1.07812	0.19577	45.5278	34.3455	57.5793
1201	4.51025e+17	0.124709	0.828591	2.99671e+18	1.68897e+17	0.157577	0.184336	1.97192e+17	1.07789	0.195748	45.5228	34.3417	57.5729
1202	4.5118e+17	0.124751	0.828549	2.99655e+18	1.68897e+17	0.157529	0.18417	1.97221e+17	1.07768	0.195727	45.5179	34.3381	57.5668
1203	4.51331e+17	0.124793	0.828507	2.9964e+18	1.68897e+17	0.157482	0.184005	1.97249e+17	1.07747	0.195707	45.5132	34.3345	57.5608
1204	4.5148e+17	0.124835	0.828465	2.99625e+18	1.68897e+17	0.157436	0.183839	1.97276e+17	1.07727	0.195687	45.5086	34.331	57.5549
1205	4.51628e+17	0.124875	0.828425	2.99611e+18	1.68897e+17	0.15739	0.183674	1.97303e+17	1.07706	0.195667	45.504	34.3275	57.5491
1206	4.51777e+17	0.124916	0.828384	2.99596e+18	1.68897e+17	0.157344	0.183509	1.97331e+17	1.07686	0.195647	45.4993	34.3241	57.5433
1207	4.51922e+17	0.124957	0.828343	2.99581e+18	1.68897e+17	0.157299	0.183344	1.97357e+17	1.07665	0.195628	45.4948	34.3206	57.5375
1208	4.52072e+17	0.124998	0.828302	2.99566e+18	1.68897e+17	0.157253	0.183179	1.97385e+17	1.07645	0.195608	45.4901	34.3171	57.5316
1209	4.52222e+17	0.125039	0.828261	2.99551e+18	1.68897e+17	0.157206	0.183014	1.97412e+17	1.07624	0.195588	45.4855	34.3136	57.5258
1210	4.52368e+17	0.12508	0.82822	2.99537e+18	1.68897e+17	0.157161	0.182849	1.97439e+17	1.07604	0.195568	45.481	34.3102	57.5201
1211	4.5251e+17	0.125119	0.828181	2.99522e+18	1.68897e+17	0.157117	0.182685	1.97465e+17	1.07584	0.195549	45.4766	34.3069	57.5145
1212	4.52654e+17	0.125159	0.828141	2.99508e+18	1.68897e+17	0.157073	0.18252	1.97491e+17	1.07564	0.19553	45.4721	34.3036	57.5089
1213	4.52799e+17	0.125199	0.828101	2.99494e+18	1.68897e+17	0.157028	0.182356	1.97518e+17	1.07544	0.195511	45.4677	34.3002	57.5032
1214	4.52943e+17	0.125239	0.828061	2.99479e+18	1.68897e+17	0.156984	0.182192	1.97544e+17	1.07524	0.195492	45.4632	34.2968	57.4976
1215	4.53086e+17	0.125278	0.828022	2.99465e+18	1.68897e+17	0.15694	0.182028	1.9757e+17	1.07505	0.195473	45.4588	34.2935	57.4921
1216	4.53226e+17	0.125317	0.827983	2.99451e+18	1.68897e+17	0.156897	0.181864	1.97595e+17	1.07485	0.195454	45.4545	34.2902	57.4866
1217	4.5337e+17	0.125357	0.827943	2.99436e+18	1.68897e+17	0.156852	0.181701	1.97622e+17	1.07465	0.195435	45.4501	34.2869	57.481
1218	4.53515e+17	0.125397	0.827903	2.99422e+18	1.68897e+17	0.156808	0.181537	1.97648e+17	1.07445	0.195416	45.4457	34.2836	57.4754
1219	4.53659e+17	0.125437	0.827863	2.99407e+18	1.68897e+17	0.156764	0.181374	1.97674e+17	1.07425	0.195397	45.4412	34.2802	57.4698
1220	4.53805e+17	0.125477	0.827823	2.99393e+18	1.68897e+17	0.156719	0.181211	1.97701e+17	1.07405	0.195378	45.4368	34.2769	57.4642
1221	4.53948e+17	0.125517	0.827783	2.99379e+18	1.68897e+17	0.156675	0.181048	1.97726e+17	1.07385	0.195359	45.4324	34.2736	57.4587
1222	4.54093e+17	0.125557	0.827743	2.99364e+18	1.68897e+17	0.15663	0.180885	1.97753e+17	1.07365	0.19534	45.428	34.2703	57.4531
1223	4.54236e+17	0.125596	0.827704	2.9935e+18	1.68897e+17	0.156586	0.180722	1.97779e+17	1.07346	0.195322	45.4236	34.267	57.4475
1224	4.54383e+17	0.125637	0.827663	2.99335e+18	1.68897e+17	0.156541	0.18056	1.97805e+17	1.07325	0.195302	45.4192	34.2636	57.4419
1225	4.54523e+17	0.125676	0.827624	2.99321e+18	1.68897e+17	0.156498	0.180397	1.9783e+17	1.07306	0.195284	45.4149	34.2604	57.4365
1226	4.54668e+17	0.125716	0.827584	2.99307e+18	1.68897e+17	0.156454	0.180235	1.97857e+17	1.07286	0.195265	45.4105	34.2571	57.431
1227	4.54812e+17	0.125756	0.827544	2.99292e+18	1.68897e+17	0.15641	0.180073	1.97882e+17	1.07266	0.195246	45.4062	34.2538	57.4254
1228	4.54957e+17	0.125796	0.827504	2.99278e+18	1.68897e+17	0.156366	0.179911	1.97909e+17	1.07246	0.195228	45.4018	34.2505	57.4199
1229	4.55101e+17	0.125836	0.827464	2.99263e+18	1.68897e+17	0.156322	0.179749	1.97934e+17	1.07226	0.195209	45.3974	34.2472	57.4144
1230	4.55242e+17	0.125875	0.827425	2.99249e+18	1.68897e+17	0.156279	0.179587	1.9796e+17	1.07207	0.195191	45.3931	34.2439	57.409
1231	4.55386e+17	0.125914	0.827386	2.99235e+18	1.68897e+17	0.156235	0.179426	1.97986e+17	1.07187	0.195172	45.3888	34.2407	57.4035
1232	4.55531e+17	0.125955	0.827345	2.9922e+18	1.68897e+17	0.15619	0.179264	1.98012e+17	1.07167	0.195153	45.3844	34.2374	57.398
1233	4.55676e+17	0.125995	0.827305	2.99206e+18	1.68897e+17	0.156146	0.179103	1.98038e+17	1.07147	0.195134	45.3801	34.2341	57.3925
1234	4.55823e+17	0.126035	0.827265	2.99191e+18	1.68897e+17	0.156101	0.178942	1.98064e+17	1.07126	0.195115	45.3757	34.2308	57.3869
1235	4.55965e+17	0.126075	0.827225	2.99177e+18	1.68897e+17	0.156058	0.178781	1.98089e+17	1.07107	0.195097	45.3714	34.2276	57.3815
1236	4.56111e+17	0.126115	0.827185	2.99162e+18	1.68897e+17	0.156014	0.17862	1.98116e+17	1.07086	0.195078	45.367	34.2243	57.376
1237	4.56254e+17	0.126155	0.827145	2.99148e+18	1.68897e+17	0.15597	0.178459	1.98141e+17	1.07067	0.19506	45.3628	34.221	57.3705
1238	4.56401e+17	0.126195	0.827105	2.99133e+18	1.68897e+17	0.155925	0.178299	1.98167e+17	1.07046	0.195041	45.3584	34.2177	57.365
1239	4.56544e+17	0.126235	0.827065	2.99119e+18	1.68897e+17	0.155882	0.178139	1.98193e+17	1.07027	0.195023	45.3541	34.2145	57.3596
1240	4.56689e+17	0.126275	0.827025	2.99104e+18	1.68897e+17	0.155838	0.177978	1.98219e+17	1.07007	0.195004	45.3498	34.2112	57.3541
1241	4.5683e+17	0.126314	0.826986	2.9909e+18	1.68897e+17	0.155795	0.177818	1.98244e+17	1.06987	0.194986	45.3456	34.2081	57.3488
1242	4.56973e+17	0.126353	0.826947	2.99076e+18	1.68897e+17	0.155752	0.177658	1.98269e+17	1.06967	0.194968	45.3413	34.2049	57.3434
1243	4.57115e+17	0.126393	0.826907	2.99062e+18	1.68897e+17	0.155709	0.177498	1.98294e+17	1.06948	0.19495	45.3371	34.2017	57.3381
1244	4.57256e+17	0.126432	0.826868	2.99048e+18	1.68897e+17	0.155666	0.177339	1.98319e+17	1.06928	0.194932	45.3329	34.1985	57.3328
1245	4.57398e+17	0.126471	0.826829	2.99034e+18	1.68897e+17	0.155623	0.177179	1.98344e+17	1.06909	0.194914	45.3287	34.1954	57.3275
1246	4.57542e+17	0.126511	0.826789	2.99019e+18	1.68897e+17	0.15558	0.17702	1.9837e+17	1.06889	0.194895	45.3245	34.1922	57.3221
1247	4.57688e+17	0.126551	0.826749	2.99005e+18	1.68897e+17	0.155535	0.176861	1.98396e+17	1.06868	0.194877	45.3202	34.1889	57.3167
1248	4.57832e+17	0.126591	0.826709	2.9899e+18	1.68897e+17	0.155492	0.176701	1.98421e+17	1.06849	0.194859	45.3159	34.1857	57.3113
1249	4.57973e+17	0.12663	0.82667	2.98976e+18	1.68897e+17	0.155449	0.176543	1.98446e+17	1.06829	0.194841	45.3118	34.1826	57.3061
1250	4.58119e+17	0.12667	0.82663	2.98961e+18	1.68897e+17	0.155405	0.176384	1.98472e+17	1.06809	0.194822	45.3075	34.1793	57.3006
1251	4.58264e+17	0.12671	0.82659	2.98947e+18	1.68897e+17	0.155361	0.176225	1.98497e+17	1.06789	0.194804	45.3032	34.1761	57.2953
1252	4.58406e+17	0.126749	0.826551	2.98933e+18	1.68897e+17	0.155318	0.176066	1.98522e+17	1.06769	0.194786	45.2991	34.173	57.29
1253	4.58549e+17	0.126789	0.826511	2.98918e+18	1.68897e+17	0.155275	0.175908	1.98548e+17	1.06749	0.194768	45.2949	34.1698	57.2847
1254	4.58693e+17	0.126829	0.826471	2.98904e+18	1.68897e+17	0.155232	0.17575	1.98573e+17	1.0673	0.19475	45.2906	34.1666	57.2794
1255	4.58836e+17	0.126868	0.826432	2.9889e+18	1.68897e+17	0.155189	0.175592	1.98598e+17	1.0671	0.194732	45.2865	34.1635	57.274
1256	4.58978e+17	0.126908	0.826392	2.98876e+18	1.68897e+17	0.155146	0.175434	1.98623e+17	1.0669	0.194714	45.2823	34.1603	57.2688
1257	4.5912e+17	0.126947	0.826353	2.98861e+18	1.68897e+17	0.155103	0.175276	1.98648e+17	1.06671	0.194696	45.2782	34.1572	57.2636
1258	4.59267e+17	0.126988	0.826312	2.98847e+18	1.68897e+17	0.155059	0.175118	1.98674e+17	1.0665	0.194678	45.2739	34.154	57.2581
1259	4.59408e+17	0.127026	0.826274	2.98833e+18	1.68897e+17	0.155017	0.174961	1.98698e+17	1.06631	0.19466	45.2698	34.1509	57.253
1260	4.59552e+17	0.127066	0.826234	2.98818e+18	1.68897e+17	0.154974	0.174803	1.98723e+17	1.06611	0.194642	45.2656	34.1477	57.2477
1261	4.59693e+17	0.127105	0.826195	2.98804e+18	1.68897e+17	0.154931	0.174646	1.98748e+17	1.06591	0.194625	45.2615	34.1447	57.2425
1262	4.59837e+17	0.127145	0.826155	2.9879e+18	1.68897e+17	0.154888	0.174489	1.98773e+17	1.06571	0.194607	45.2573	34.1415	57.2372
1263	4.5998e+17	0.127185	0.826115	2.98775e+18	1.68897e+17	0.154845	0.174332	1.98798e+17	1.06552	0.194589	45.2532	34.1384	57.232
1264	4.60125e+17	0.127225	0.826075	2.98761e+18	1.68897e+17	0.154802	0.174175	1.98823e+17	1.06532	0.194571	45.249	34.1352	57.2267
1265	4.60266e+17	0.127264	0.826036	2.98747e+18	1.68897e+17	0.154759	0.174019	1.98848e+17	1.06512	0.194553	45.245	34.1322	57.2216
1266	4.60409e+17	0.127303	0.825997	2.98732e+18	1.68897e+17	0.154717	0.173862	1.98873e+17	1.06492	0.194536	45.2408	34.129	57.2163
1267	4.60552e+17	0.127343	0.825957	2.98718e+18	1.68897e+17	0.154674	0.173706	1.98898e+17	1.06473	0.194518	45.2367	34.1259	57.2111
1268	4.60696e+17	0.127383	0.825917	2.98704e+18	1.68897e+17	0.154631	0.173549	1.98923e+17	1.06453	0.1945	45.2326	34.1228	57.2059
1269	4.6084e+17	0.127422	0.825878	2.98689e+18	1.68897e+17	0.154588	0.173393	1.98948e+17	1.06433	0.194482	45.2284	34.1197	57.2007
1270	4.60985e+17	0.127463	0.825837	2.98675e+18	1.68897e+17	0.154544	0.173237	1.98973e+17	1.06413	0.194464	45.2243	34.1166	57.1954
1271	4.61128e+17	0.127502	0.825798	2.98661e+18	1.68897e+17	0.154502	0.173081	1.98998e+17	1.06393	0.194447	45.2202	34.1135	57.1902
1272	4.61273e+17	0.127542	0.825758	2.98646e+18	1.68897e+17	0.154458	0.172926	1.99023e+17	1.06373	0.194429	45.216	34.1103	57.185
1273	4.61416e+17	0.127582	0.825718	2.98632e+18	1.68897e+17	0.154416	0.17277	1.99047e+17	1.06353	0.194411	45.2119	34.1073	57.1798
1274	4.6156e+17	0.127621	0.825679	2.98617e+18	1.68897e+17	0.154373	0.172615	1.99072e+17	1.06333	0.194394	45.2079	34.1042	57.1746
1275	4.61705e+17	0.127662	0.825638	2.98603e+18	1.68897e+17	0.15433	0.172459	1.99097e+17	1.06313	0.194376	45.2037	34.101	57.1694
1276	4.61855e+17	0.127703	0.825597	2.98588e+18	1.68897e+17	0.154285	0.172304	1.99123e+17	1.06293	0.194358	45.1994	34.0978	57.164
1277	4.61999e+17	0.127743	0.825557	2.98573e+18	1.68897e+17	0.154242	0.172149	1.99148e+17	1.06273	0.19434	45.1954	34.0947	57.1588
1278	4.62144e+17	0.127783	0.825517	2.98559e+18	1.68897e+17	0.154199	0.171994	1.99173e+17	1.06253	0.194322	45.1912	34.0916	57.1536
1279	4.62287e+17	0.127823	0.825477	2.98545e+18	1.68897e+17	0.154157	0.17184	1.99198e+17	1.06233	0.194305	45.1872	34.0886	57.1485
1280	4.62434e+17	0.127863	0.825437	2.9853e+18	1.68897e+17	0.154113	0.171685	1.99223e+17	1.06213	0.194287	45.183	34.0854	57.1432
1281	4.6258e+17	0.127904	0.825396	2.98515e+18	1.68897e+17	0.15407	0.171531	1.99248e+17	1.06192	0.194269	45.1789	34.0823	57.138
1282	4.62726e+17	0.127944	0.825356	2.98501e+18	1.68897e+17	0.154026	0.171376	1.99273e+17	1.06172	0.194251	45.1748	34.0792	57.1328
1283	4.6287e+17	0.127984	0.825316	2.98486e+18	1.68897e+17	0.153984	0.171222	1.99297e+17	1.06152	0.194234	45.1707	34.0762	57.1277
1284	4.63019e+17	0.128025	0.825275	2.98471e+18	1.68897e+17	0.153939	0.171068	1.99323e+17	1.06132	0.194216	45.1665	34.073	57.1224
1285	4.6316e+17	0.128064	0.825236	2.98457e+18	1.68897e+17	0.153898	0.170914	1.99347e+17	1.06112	0.194199	45.1625	34.07	57.1173
1286	4.63303e+17	0.128104	0.825196	2.98443e+18	1.68897e+17	0.153855	0.17076	1.99372e+17	1.06093	0.194182	45.1585	34.067	57.1122
1287	4.63452e+17	0.128145	0.825155	2.98428e+18	1.68897e+17	0.153811	0.170607	1.99397e+17	1.06072	0.194164	45.1544	34.0638	57.107
1288	4.63595e+17	0.128184	0.825116	2.98414e+18	1.68897e+17	0.153769	0.170453	1.99421e+17	1.06052	0.194146	45.1503	34.0608	57.1019
1289	4.63743e+17	0.128225	0.825075	2.98399e+18	1.68897e+17	0.153725	0.1703	1.99447e+17	1.06032	0.194129	45.1462	34.0577	57.0967
1290	4.63892e+17	0.128266	0.825034	2.98384e+18	1.68897e+17	0.153681	0.170147	1.99472e+17	1.06011	0.194111	45.142	34.0545	57.0914
1291	4.64037e+17	0.128306	0.824994	2.9837e+18	1.68897e+17	0.153638	0.169994	1.99497e+17	1.05991	0.194093	45.138	34.0515	57.0863
1292	4.64187e+17	0.128348	0.824952	2.98355e+18	1.68897e+17	0.153594	0.169841	1.99522e+17	1.0597	0.194075	45.1338	34.0483	57.081
1293	4.64335e+17	0.128389	0.824911	2.9834e+18	1.68897e+17	0.15355	0.169688	1.99547e+17	1.0595	0.194058	45.1297	34.0452	57.0758
1294	4.64481e+17	0.128429	0.824871	2.98325e+18	1.68897e+17	0.153507	0.169535	1.99572e+17	1.0593	0.19404	45.1256	34.0421	57.0706
1295	4.64629e+17	0.12847	0.82483	2.9831e+18	1.68897e+17	0.153464	0.169383	1.99597e+17	1.05909	0.194023	45.1215	34.039	57.0654
1296	4.64778e+17	0.128511	0.824789	2.98296e+18	1.68897e+17	0.15342	0.16923	1.99622e+17	1.05889	0.194005	45.1174	34.0359	57.0602
1297	4.64927e+17	0.128553	0.824747	2.98281e+18	1.68897e+17	0.153376	0.169078	1.99648e+17	1.05868	0.193987	45.1132	34.0328	57.055
1298	4.65078e+17	0.128594	0.824706	2.98266e+18	1.68897e+17	0.153332	0.168926	1.99673e+17	1.05847	0.193969	45.1091	34.0296	57.0497
1299	4.65228e+17	0.128636	0.824664	2.98251e+18	1.68897e+17	0.153288	0.168774	1.99698e+17	1.05827	0.193951	45.1049	34.0265	57.0445
1300	4.65381e+17	0.128678	0.824622	2.98235e+18	1.68897e+17	0.153243	0.168622	1.99724e+17	1.05806	0.193933	45.1007	34.0233	57.0391
1301	4.65531e+17	0.128719	0.824581	2.9822e+18	1.68897e+17	0.153199	0.168471	1.99749e+17	1.05785	0.193915	45.0966	34.0202	57.0339
1302	4.65682e+17	0.128761	0.824539	2.98205e+18	1.68897e+17	0.153155	0.168319	1.99775e+17	1.05764	0.193897	45.0924	34.0171	57.0287
1303	4.65831e+17	0.128803	0.824497	2.9819e+18	1.68897e+17	0.153111	0.168168	1.998e+17	1.05743	0.19388	45.0883	34.014	57.0235
1304	4.65984e+17	0.128845	0.824455	2.98175e+18	1.68897e+17	0.153066	0.168016	1.99826e+17	1.05722	0.193862	45.0841	34.0108	57.0181
1305	4.66133e+17	0.128886	0.824414	2.9816e+18	1.68897e+17	0.153022	0.167865	1.99851e+17	1.05702	0.193844	45.08	34.0078	57.013
1306	4.66283e+17	0.128927	0.824373	2.98145e+18	1.68897e+17	0.152978	0.167714	1.99876e+17	1.05681	0.193826	45.0759	34.0046	57.0078
1307	4.66434e+17	0.128969	0.824331	2.9813e+18	1.68897e+17	0.152934	0.167563	1.99901e+17	1.0566	0.193809	45.0718	34.0015	57.0026
1308	4.66589e+17	0.129012	0.824288	2.98114e+18	1.68897e+17	0.152889	0.167413	1.99927e+17	1.05639	0.19379	45.0675	33.9983	56.9972
1309	4.66739e+17	0.129054	0.824246	2.98099e+18	1.68897e+17	0.152845	0.167262	1.99952e+17	1.05618	0.193773	45.0635	33.9952	56.992
1310	4.66891e+17	0.129095	0.824205	2.98084e+18	1.68897e+17	0.152801	0.167112	1.99978e+17	1.05597	0.193755	45.0593	33.9921	56.9868
1311	4.67043e+17	0.129137	0.824163	2.98069e+18	1.68897e+17	0.152756	0.166961	2.00003e+17	1.05576	0.193737	45.0552	33.989	56.9816
1312	4.67188e+17	0.129178	0.824122	2.98055e+18	1.68897e+17	0.152714	0.166811	2.00027e+17	1.05556	0.19372	45.0512	33.986	56.9766
1313	4.67338e+17	0.129219	0.824081	2.9804e+18	1.68897e+17	0.15267	0.166661	2.00052e+17	1.05536	0.193703	45.0472	33.983	56.9714
1314	4.67489e+17	0.129261	0.824039	2.98024e+18	1.68897e+17	0.152626	0.166511	2.00077e+17	1.05515	0.193685	45.0431	33.9799	56.9662
1315	4.67635e+17	0.129301	0.823999	2.9801e+18	1.68897e+17	0.152584	0.166361	2.00102e+17	1.05495	0.193668	45.0391	33.9769	56.9612
1316	4.67784e+17	0.129343	0.823957	2.97995e+18	1.68897e+17	0.15254	0.166212	2.00126e+17	1.05474	0.193651	45.0351	33.9738	56.9562
1317	4.67933e+17	0.129384	0.823916	2.9798e+18	1.68897e+17	0.152497	0.166062	2.00151e+17	1.05454	0.193634	45.0311	33.9708	56.9511
1318	4.68085e+17	0.129426	0.823874	2.97965e+18	1.68897e+17	0.152453	0.165913	2.00176e+17	1.05433	0.193616	45.027	33.9677	56.9459
1319	4.68233e+17	0.129467	0.823833	2.9795e+18	1.68897e+17	0.15241	0.165763	2.00201e+17	1.05412	0.193599	45.023	33.9647	56.9408
1320	4.68384e+17	0.129508	0.823792	2.97935e+18	1.68897e+17	0.152366	0.165614	2.00226e+17	1.05391	0.193581	45.0189	33.9616	56.9357
1321	4.68532e+17	0.129549	0.823751	2.9792e+18	1.68897e+17	0.152323	0.165465	2.0025e+17	1.05371	0.193564	45.015	33.9587	56.9307
1322	4.6868e+17	0.12959	0.82371	2.97905e+18	1.68897e+17	0.15228	0.165316	2.00275e+17	1.05351	0.193547	45.011	33.9557	56.9257
1323	4.68828e+17	0.129631	0.823669	2.97891e+18	1.68897e+17	0.152237	0.165168	2.00299e+17	1.0533	0.19353	45.007	33.9527	56.9206
1324	4.68979e+17	0.129673	0.823627	2.97875e+18	1.68897e+17	0.152193	0.165019	2.00324e+17	1.05309	0.193513	45.003	33.9496	56.9155
1325	4.6913e+17	0.129715	0.823585	2.9786e+18	1.68897e+17	0.15215	0.164871	2.00349e+17	1.05289	0.193495	44.9989	33.9466	56.9104
1326	4.69278e+17	0.129756	0.823544	2.97846e+18	1.68897e+17	0.152107	0.164722	2.00374e+17	1.05268	0.193478	44.995	33.9436	56.9054
1327	4.69427e+17	0.129797	0.823503	2.97831e+18	1.68897e+17	0.152064	0.164574	2.00398e+17	1.05248	0.193461	44.991	33.9406	56.9004
1328	4.69573e+17	0.129837	0.823463	2.97816e+18	1.68897e+17	0.152022	0.164426	2.00422e+17	1.05228	0.193445	44.9871	33.9377	56.8955
1329	4.69723e+17	0.129879	0.823421	2.97801e+18	1.68897e+17	0.151978	0.164278	2.00447e+17	1.05207	0.193427	44.9831	33.9346	56.8904
1330	4.69878e+17	0.129921	0.823379	2.97786e+18	1.68897e+17	0.151934	0.16413	2.00472e+17	1.05186	0.19341	44.979	33.9315	56.8852
1331	4.70026e+17	0.129962	0.823338	2.97771e+18	1.68897e+17	0.151891	0.163983	2.00497e+17	1.05165	0.193393	44.9751	33.9286	56.8803
1332	4.70179e+17	0.130005	0.823295	2.97756e+18	1.68897e+17	0.151847	0.163835	2.00522e+17	1.05144	0.193375	44.971	33.9255	56.8751
1333	4.70328e+17	0.130046	0.823254	2.97741e+18	1.68897e+17	0.151804	0.163688	2.00546e+17	1.05124	0.193358	44.9671	33.9225	56.8701
1334	4.7048e+17	0.130088	0.823212	2.97725e+18	1.68897e+17	0.15176	0.163541	2.00571e+17	1.05103	0.193341	44.9631	33.9195	56.8651
1335	4.70632e+17	0.13013	0.82317	2.9771e+18	1.68897e+17	0.151716	0.163394	2.00596e+17	1.05082	0.193324	44.9591	33.9165	56.86
1336	4.70784e+17	0.130172	0.823128	2.97695e+18	1.68897e+17	0.151673	0.163247	2.00621e+17	1.05061	0.193307	44.9551	33.9135	56.8549
1337	4.7093e+17	0.130212	0.823088	2.9768e+18	1.68897e+17	0.15163	0.1631	2.00644e+17	1.05041	0.19329	44.9512	33.9106	56.8501
1338	4.71082e+17	0.130254	0.823046	2.97665e+18	1.68897e+17	0.151587	0.162953	2.00669e+17	1.0502	0.193273	44.9472	33.9075	56.845
1339	4.71233e+17	0.130296	0.823004	2.9765e+18	1.68897e+17	0.151543	0.162806	2.00694e+17	1.04999	0.193256	44.9432	33.9046	56.84
1340	4.71387e+17	0.130339	0.822961	2.97635e+18	1.68897e+17	0.151499	0.16266	2.00719e+17	1.04978	0.193239	44.9392	33.9015	56.8349
1341	4.7154e+17	0.130381	0.822919	2.97619e+18	1.68897e+17	0.151455	0.162514	2.00744e+17	1.04957	0.193221	44.9352	33.8985	56.8298
1342	4.71691e+17	0.130423	0.822877	2.97604e+18	1.68897e+17	0.151412	0.162367	2.00768e+17	1.04936	0.193204	44.9312	33.8955	56.8248
1343	4.71841e+17	0.130464	0.822836	2.97589e+18	1.68897e+17	0.151369	0.162221	2.00793e+17	1.04915	0.193188	44.9273	33.8926	56.8199
1344	4.7199e+17	0.130505	0.822795	2.97574e+18	1.68897e+17	0.151327	0.162075	2.00817e+17	1.04895	0.193171	44.9235	33.8896	56.815
1345	4.72144e+17	0.130548	0.822752	2.97559e+18	1.68897e+17	0.151283	0.16193	2.00842e+17	1.04874	0.193154	44.9194	33.8866	56.8099
1346	4.72296e+17	0.13059	0.82271	2.97544e+18	1.68897e+17	0.151239	0.161784	2.00866e+17	1.04853	0.193137	44.9155	33.8836	56.8049
1347	4.72448e+17	0.130632	0.822668	2.97529e+18	1.68897e+17	0.151195	0.161638	2.00891e+17	1.04832	0.19312	44.9115	33.8806	56.7999
1348	4.72601e+17	0.130674	0.822626	2.97513e+18	1.68897e+17	0.151152	0.161493	2.00916e+17	1.04811	0.193103	44.9076	33.8776	56.7949
1349	4.72751e+17	0.130716	0.822584	2.97498e+18	1.68897e+17	0.151109	0.161348	2.0094e+17	1.0479	0.193086	44.9037	33.8747	56.7899
1350	4.729e+17	0.130757	0.822543	2.97483e+18	1.68897e+17	0.151066	0.161203	2.00964e+17	1.0477	0.193069	44.8998	33.8718	56.7851
1351	4.7305e+17	0.130799	0.822501	2.97468e+18	1.68897e+17	0.151024	0.161058	2.00988e+17	1.04749	0.193053	44.8959	33.8689	56.7801
1352	4.73199e+17	0.13084	0.82246	2.97453e+18	1.68897e+17	0.150981	0.160913	2.01012e+17	1.04729	0.193036	44.8921	33.866	56.7753
1353	4.73349e+17	0.130881	0.822419	2.97438e+18	1.68897e+17	0.150938	0.160768	2.01036e+17	1.04708	0.193019	44.8882	33.863	56.7704
1354	4.73503e+17	0.130924	0.822376	2.97423e+18	1.68897e+17	0.150894	0.160623	2.01061e+17	1.04687	0.193002	44.8842	33.86	56.7654
1355	4.73654e+17	0.130965	0.822335	2.97408e+18	1.68897e+17	0.150852	0.160479	2.01085e+17	1.04666	0.192986	44.8804	33.8571	56.7605
1356	4.73806e+17	0.131008	0.822292	2.97393e+18	1.68897e+17	0.150808	0.160334	2.0111e+17	1.04645	0.192969	44.8765	33.8542	56.7555
1357	4.73957e+17	0.131049	0.822251	2.97378e+18	1.68897e+17	0.150765	0.16019	2.01134e+17	1.04624	0.192952	44.8726	33.8513	56.7506
1358	4.74111e+17	0.131092	0.822208	2.97362e+18	1.68897e+17	0.150722	0.160046	2.01158e+17	1.04603	0.192935	44.8686	33.8483	56.7456
1359	4.74261e+17	0.131133	0.822167	2.97347e+18	1.68897e+17	0.150679	0.159902	2.01182e+17	1.04583	0.192919	44.8648	33.8454	56.7408
1360	4.74416e+17	0.131176	0.822124	2.97332e+18	1.68897e+17	0.150635	0.159758	2.01207e+17	1.04561	0.192902	44.8608	33.8424	56.7357
1361	4.7457e+17	0.131219	0.822081	2.97316e+18	1.68897e+17	0.150591	0.159615	2.01232e+17	1.0454	0.192885	44.8569	33.8394	56.7308
1362	4.7472e+17	0.13126	0.82204	2.97301e+18	1.68897e+17	0.150549	0.159471	2.01256e+17	1.04519	0.192868	44.8531	33.8365	56.7259
1363	4.74871e+17	0.131302	0.821998	2.97286e+18	1.68897e+17	0.150506	0.159327	2.0128e+17	1.04499	0.192852	44.8492	33.8336	56.7211
1364	4.75023e+17	0.131344	0.821956	2.97271e+18	1.68897e+17	0.150463	0.159184	2.01304e+17	1.04478	0.192835	44.8454	33.8307	56.7162
1365	4.75174e+17	0.131386	0.821914	2.97256e+18	1.68897e+17	0.15042	0.159041	2.01328e+17	1.04457	0.192819	44.8415	33.8278	56.7113
1366	4.75331e+17	0.131429	0.821871	2.9724e+18	1.68897e+17	0.150376	0.158898	2.01353e+17	1.04436	0.192801	44.8375	33.8248	56.7063
1367	4.75483e+17	0.131471	0.821829	2.97225e+18	1.68897e+17	0.150333	0.158755	2.01377e+17	1.04415	0.192785	44.8337	33.8219	56.7014
1368	4.75636e+17	0.131514	0.821786	2.9721e+18	1.68897e+17	0.15029	0.158612	2.01401e+17	1.04394	0.192768	44.8298	33.819	56.6965
1369	4.7579e+17	0.131556	0.821744	2.97194e+18	1.68897e+17	0.150246	0.158469	2.01426e+17	1.04373	0.192752	44.8259	33.8161	56.6916
1370	4.75943e+17	0.131598	0.821702	2.97179e+18	1.68897e+17	0.150203	0.158327	2.0145e+17	1.04352	0.192735	44.8221	33.8131	56.6867
1371	4.76096e+17	0.131641	0.821659	2.97164e+18	1.68897e+17	0.15016	0.158184	2.01474e+17	1.04331	0.192718	44.8182	33.8102	56.6818
1372	4.76254e+17	0.131684	0.821616	2.97148e+18	1.68897e+17	0.150115	0.158042	2.01499e+17	1.04309	0.192701	44.8142	33.8072	56.6768
1373	4.76408e+17	0.131727	0.821573	2.97133e+18	1.68897e+17	0.150072	0.1579	2.01524e+17	1.04288	0.192685	44.8104	33.8043	56.6719
1374	4.76562e+17	0.13177	0.82153	2.97117e+18	1.68897e+17	0.150029	0.157758	2.01548e+17	1.04267	0.192668	44.8065	33.8014	56.667
1375	4.76715e+17	0.131812	0.821488	2.97102e+18	1.68897e+17	0.149986	0.157616	2.01572e+17	1.04246	0.192651	44.8026	33.7985	56.6622
1376	4.76867e+17	0.131854	0.821446	2.97087e+18	1.68897e+17	0.149943	0.157474	2.01596e+17	1.04225	0.192635	44.7988	33.7956	56.6573
1377	4.7702e+17	0.131896	0.821404	2.97071e+18	1.68897e+17	0.1499	0.157333	2.0162e+17	1.04204	0.192619	44.795	33.7927	56.6525
1378	4.77178e+17	0.13194	0.82136	2.97056e+18	1.68897e+17	0.149856	0.157191	2.01645e+17	1.04182	0.192602	44.7911	33.7898	56.6475
1379	4.77334e+17	0.131983	0.821317	2.9704e+18	1.68897e+17	0.149812	0.15705	2.01669e+17	1.04161	0.192585	44.7872	33.7868	56.6426
1380	4.77493e+17	0.132027	0.821273	2.97024e+18	1.68897e+17	0.149767	0.156908	2.01694e+17	1.04139	0.192568	44.7832	33.7838	56.6376
1381	4.77645e+17	0.132069	0.821231	2.97009e+18	1.68897e+17	0.149725	0.156767	2.01718e+17	1.04118	0.192552	44.7794	33.781	56.6328
1382	4.77797e+17	0.132111	0.821189	2.96994e+18	1.68897e+17	0.149682	0.156626	2.01742e+17	1.04097	0.192535	44.7756	33.7781	56.628
1383	4.77952e+17	0.132154	0.821146	2.96978e+18	1.68897e+17	0.149638	0.156485	2.01766e+17	1.04076	0.192519	44.7718	33.7752	56.6231
1384	4.78109e+17	0.132197	0.821103	2.96962e+18	1.68897e+17	0.149595	0.156344	2.01791e+17	1.04055	0.192502	44.7679	33.7723	56.6182
1385	4.78261e+17	0.132239	0.821061	2.96947e+18	1.68897e+17	0.149552	0.156204	2.01815e+17	1.04034	0.192486	44.7641	33.7694	56.6135
1386	4.78419e+17	0.132283	0.821017	2.96931e+18	1.68897e+17	0.149508	0.156063	2.01839e+17	1.04012	0.192469	44.7602	33.7665	56.6085
1387	4.78573e+17	0.132326	0.820974	2.96916e+18	1.68897e+17	0.149465	0.155923	2.01863e+17	1.03991	0.192453	44.7564	33.7636	56.6037
1388	4.78732e+17	0.13237	0.82093	2.969e+18	1.68897e+17	0.14942	0.155783	2.01888e+17	1.03969	0.192436	44.7525	33.7606	56.5987
1389	4.78886e+17	0.132412	0.820888	2.96885e+18	1.68897e+17	0.149377	0.155642	2.01912e+17	1.03948	0.192419	44.7487	33.7578	56.5939
1390	4.79045e+17	0.132456	0.820844	2.96869e+18	1.68897e+17	0.149333	0.155502	2.01937e+17	1.03926	0.192403	44.7448	33.7548	56.589
1391	4.79201e+17	0.132499	0.820801	2.96853e+18	1.68897e+17	0.14929	0.155363	2.01961e+17	1.03905	0.192386	44.7409	33.7519	56.5841
1392	4.79354e+17	0.132542	0.820758	2.96838e+18	1.68897e+17	0.149247	0.155223	2.01985e+17	1.03884	0.19237	44.7372	33.7491	56.5794
1393	4.79508e+17	0.132584	0.820716	2.96823e+18	1.68897e+17	0.149204	0.155083	2.02009e+17	1.03863	0.192354	44.7334	33.7463	56.5746
1394	4.79669e+17	0.132629	0.820671	2.96807e+18	1.68897e+17	0.149159	0.154944	2.02034e+17	1.03841	0.192337	44.7295	33.7433	56.5696
1395	4.79822e+17	0.132671	0.820629	2.96791e+18	1.68897e+17	0.149117	0.154804	2.02057e+17	1.0382	0.192321	44.7257	33.7405	56.5649
1396	4.79983e+17	0.132716	0.820584	2.96775e+18	1.68897e+17	0.149072	0.154665	2.02082e+17	1.03798	0.192304	44.7218	33.7375	56.5599
1397	4.80143e+17	0.13276	0.82054	2.96759e+18	1.68897e+17	0.149028	0.154526	2.02107e+17	1.03776	0.192287	44.7179	33.7346	56.555
1398	4.80305e+17	0.132804	0.820496	2.96743e+18	1.68897e+17	0.148983	0.154387	2.02132e+17	1.03754	0.19227	44.714	33.7316	56.55
1399	4.80468e+17	0.13285	0.82045	2.96727e+18	1.68897e+17	0.148937	0.154248	2.02157e+17	1.03732	0.192253	44.71	33.7286	56.545
1400	4.80638e+17	0.132897	0.820403	2.9671e+18	1.68897e+17	0.14889	0.154109	2.02183e+17	1.03708	0.192235	44.7059	33.7255	56.5398
1401	4.80802e+17	0.132942	0.820358	2.96693e+18	1.68897e+17	0.148845	0.153971	2.02209e+17	1.03686	0.192218	44.7019	33.7225	56.5347
1402	4.80963e+17	0.132986	0.820314	2.96677e+18	1.68897e+17	0.1488	0.153832	2.02233e+17	1.03664	0.192201	44.698	33.7195	56.5298
1403	4.8112e+17	0.13303	0.82027	2.96661e+18	1.68897e+17	0.148757	0.153694	2.02257e+17	1.03643	0.192185	44.6942	33.7167	56.525
1404	4.81281e+17	0.133074	0.820226	2.96645e+18	1.68897e+17	0.148712	0.153555	2.02282e+17	1.03621	0.192168	44.6903	33.7137	56.5201
1405	4.81439e+17	0.133118	0.820182	2.96629e+18	1.68897e+17	0.148669	0.153417	2.02306e+17	1.03599	0.192152	44.6865	33.7108	56.5152
1406	4.81596e+17	0.133162	0.820138	2.96614e+18	1.68897e+17	0.148625	0.153279	2.02331e+17	1.03577	0.192136	44.6827	33.708	56.5104
1407	4.81749e+17	0.133204	0.820096	2.96599e+18	1.68897e+17	0.148583	0.153141	2.02354e+17	1.03557	0.19212	44.679	33.7052	56.5058
1408	4.81907e+17	0.133247	0.820053	2.96583e+18	1.68897e+17	0.148539	0.153004	2.02378e+17	1.03535	0.192103	44.6752	33.7023	56.501
1409	4.82063e+17	0.133291	0.820009	2.96567e+18	1.68897e+17	0.148496	0.152866	2.02402e+17	1.03514	0.192087	44.6714	33.6995	56.4962
1410	4.8222e+17	0.133334	0.819966	2.96551e+18	1.68897e+17	0.148453	0.152728	2.02426e+17	1.03492	0.192071	44.6677	33.6967	56.4915
1411	4.82377e+17	0.133377	0.819923	2.96536e+18	1.68897e+17	0.14841	0.152591	2.0245e+17	1.03471	0.192055	44.6639	33.6938	56.4867
1412	4.82533e+17	0.13342	0.81988	2.9652e+18	1.68897e+17	0.148367	0.152454	2.02474e+17	1.0345	0.192039	44.6602	33.691	56.482
1413	4.82686e+17	0.133463	0.819837	2.96505e+18	1.68897e+17	0.148325	0.152317	2.02497e+17	1.03429	0.192023	44.6565	33.6883	56.4774
1414	4.8284e+17	0.133506	0.819794	2.96489e+18	1.68897e+17	0.148282	0.15218	2.02521e+17	1.03408	0.192007	44.6528	33.6855	56.4727
1415	4.82993e+17	0.133548	0.819752	2.96474e+18	1.68897e+17	0.14824	0.152043	2.02544e+17	1.03387	0.191992	44.6492	33.6827	56.4681
1416	4.83146e+17	0.13359	0.81971	2.96459e+18	1.68897e+17	0.148198	0.151906	2.02567e+17	1.03366	0.191976	44.6455	33.68	56.4635
1417	4.83299e+17	0.133632	0.819668	2.96443e+18	1.68897e+17	0.148156	0.151769	2.0259e+17	1.03345	0.19196	44.6419	33.6772	56.4589
1418	4.83458e+17	0.133676	0.819624	2.96428e+18	1.68897e+17	0.148113	0.151633	2.02614e+17	1.03323	0.191944	44.6381	33.6744	56.4541
1419	4.8361e+17	0.133718	0.819582	2.96412e+18	1.68897e+17	0.148071	0.151496	2.02637e+17	1.03303	0.191928	44.6345	33.6717	56.4495
1420	4.83762e+17	0.13376	0.81954	2.96397e+18	1.68897e+17	0.148029	0.15136	2.02661e+17	1.03282	0.191913	44.6309	33.6689	56.445
1421	4.83913e+17	0.133802	0.819498	2.96382e+18	1.68897e+17	0.147988	0.151224	2.02683e+17	1.03261	0.191898	44.6274	33.6663	56.4405
1422	4.84063e+17	0.133844	0.819456	2.96367e+18	1.68897e+17	0.147947	0.151088	2.02706e+17	1.03241	0.191882	44.6238	33.6636	56.436
1423	4.84216e+17	0.133886	0.819414	2.96352e+18	1.68897e+17	0.147905	0.150952	2.02729e+17	1.0322	0.191867	44.6202	33.6609	56.4314
1424	4.8437e+17	0.133929	0.819371	2.96336e+18	1.68897e+17	0.147863	0.150816	2.02752e+17	1.03199	0.191851	44.6166	33.6581	56.4268
1425	4.84523e+17	0.133971	0.819329	2.96321e+18	1.68897e+17	0.147821	0.15068	2.02775e+17	1.03178	0.191836	44.613	33.6554	56.4223
1426	4.84677e+17	0.134013	0.819287	2.96306e+18	1.68897e+17	0.147779	0.150545	2.02799e+17	1.03157	0.19182	44.6094	33.6527	56.4177
1427	4.84825e+17	0.134054	0.819246	2.96291e+18	1.68897e+17	0.147739	0.15041	2.02821e+17	1.03137	0.191805	44.6059	33.65	56.4133
1428	4.8498e+17	0.134097	0.819203	2.96275e+18	1.68897e+17	0.147696	0.150274	2.02844e+17	1.03116	0.19179	44.6022	33.6473	56.4087
1429	4.85132e+17	0.134139	0.819161	2.9626e+18	1.68897e+17	0.147655	0.150139	2.02867e+17	1.03095	0.191774	44.5987	33.6446	56.4042
1430	4.85286e+17	0.134182	0.819118	2.96245e+18	1.68897e+17	0.147613	0.150004	2.0289e+17	1.03074	0.191759	44.5951	33.6419	56.3997
1431	4.85438e+17	0.134224	0.819076	2.9623e+18	1.68897e+17	0.147572	0.149869	2.02913e+17	1.03054	0.191744	44.5915	33.6392	56.3952
1432	4.85592e+17	0.134266	0.819034	2.96214e+18	1.68897e+17	0.14753	0.149734	2.02936e+17	1.03032	0.191728	44.5879	33.6365	56.3906
1433	4.85742e+17	0.134308	0.818992	2.96199e+18	1.68897e+17	0.147489	0.149599	2.02958e+17	1.03012	0.191713	44.5844	33.6339	56.3862
1434	4.85894e+17	0.13435	0.81895	2.96184e+18	1.68897e+17	0.147448	0.149465	2.02981e+17	1.02991	0.191698	44.5809	33.6312	56.3817
1435	4.86044e+17	0.134391	0.818909	2.96169e+18	1.68897e+17	0.147407	0.14933	2.03004e+17	1.02971	0.191683	44.5774	33.6286	56.3773
1436	4.86198e+17	0.134434	0.818866	2.96154e+18	1.68897e+17	0.147365	0.149196	2.03027e+17	1.0295	0.191667	44.5738	33.6259	56.3728
1437	4.86346e+17	0.134475	0.818825	2.96139e+18	1.68897e+17	0.147325	0.149062	2.03049e+17	1.0293	0.191653	44.5704	33.6233	56.3684
1438	4.865e+17	0.134517	0.818783	2.96123e+18	1.68897e+17	0.147283	0.148928	2.03072e+17	1.02909	0.191637	44.5668	33.6206	56.3639
1439	4.86652e+17	0.134559	0.818741	2.96108e+18	1.68897e+17	0.147242	0.148794	2.03094e+17	1.02888	0.191622	44.5633	33.6179	56.3595
1440	4.86803e+17	0.134601	0.818699	2.96093e+18	1.68897e+17	0.147201	0.14866	2.03117e+17	1.02868	0.191607	44.5598	33.6153	56.3551
1441	4.86952e+17	0.134643	0.818657	2.96078e+18	1.68897e+17	0.14716	0.148526	2.03139e+17	1.02847	0.191592	44.5564	33.6127	56.3507
1442	4.87105e+17	0.134685	0.818615	2.96063e+18	1.68897e+17	0.147119	0.148393	2.03162e+17	1.02827	0.191577	44.5528	33.61	56.3463
1443	4.87257e+17	0.134727	0.818573	2.96048e+18	1.68897e+17	0.147078	0.148259	2.03184e+17	1.02806	0.191562	44.5494	33.6074	56.3418
1444	4.87407e+17	0.134768	0.818532	2.96033e+18	1.68897e+17	0.147038	0.148126	2.03206e+17	1.02786	0.191547	44.5459	33.6048	56.3375
1445	4.87557e+17	0.13481	0.81849	2.96018e+18	1.68897e+17	0.146997	0.147993	2.03229e+17	1.02765	0.191533	44.5425	33.6022	56.3331
1446	4.87711e+17	0.134852	0.818448	2.96002e+18	1.68897e+17	0.146955	0.147859	2.03251e+17	1.02744	0.191517	44.5389	33.5995	56.3287
1447	4.87865e+17	0.134895	0.818405	2.95987e+18	1.68897e+17	0.146914	0.147726	2.03274e+17	1.02723	0.191502	44.5354	33.5969	56.3242
1448	4.88016e+17	0.134937	0.818363	2.95972e+18	1.68897e+17	0.146873	0.147593	2.03296e+17	1.02703	0.191487	44.532	33.5943	56.3198
1449	4.88164e+17	0.134977	0.818323	2.95957e+18	1.68897e+17	0.146833	0.147461	2.03318e+17	1.02683	0.191473	44.5286	33.5917	56.3156
1450	4.88316e+17	0.13502	0.81828	2.95942e+18	1.68897e+17	0.146792	0.147328	2.03341e+17	1.02662	0.191458	44.5251	33.5891	56.3112
1451	4.88466e+17	0.135061	0.818239	2.95927e+18	1.68897e+17	0.146752	0.147196	2.03363e+17	1.02642	0.191443	44.5217	33.5865	56.3068
1452	4.8862e+17	0.135104	0.818196	2.95911e+18	1.68897e+17	0.14671	0.147063	2.03385e+17	1.02621	0.191428	44.5182	33.5839	56.3024
1453	4.88773e+17	0.135146	0.818154	2.95896e+18	1.68897e+17	0.146669	0.146931	2.03408e+17	1.026	0.191413	44.5147	33.5813	56.298
1454	4.88925e+17	0.135188	0.818112	2.95881e+18	1.68897e+17	0.146628	0.146799	2.0343e+17	1.02579	0.191398	44.5113	33.5787	56.2936
1455	4.89075e+17	0.13523	0.81807	2.95866e+18	1.68897e+17	0.146588	0.146667	2.03452e+17	1.02559	0.191384	44.5078	33.5761	56.2893
1456	4.89225e+17	0.135271	0.818029	2.95851e+18	1.68897e+17	0.146548	0.146535	2.03474e+17	1.02539	0.191369	44.5045	33.5735	56.2851
1457	4.89377e+17	0.135313	0.817987	2.95836e+18	1.68897e+17	0.146507	0.146403	2.03496e+17	1.02518	0.191354	44.501	33.5709	56.2807
1458	4.89531e+17	0.135356	0.817944	2.9582e+18	1.68897e+17	0.146466	0.146271	2.03519e+17	1.02497	0.191339	44.4975	33.5683	56.2763
1459	4.8968e+17	0.135397	0.817903	2.95805e+18	1.68897e+17	0.146426	0.14614	2.03541e+17	1.02477	0.191325	44.4942	33.5658	56.2721
1460	4.8983e+17	0.135438	0.817862	2.9579e+18	1.68897e+17	0.146385	0.146008	2.03563e+17	1.02456	0.19131	44.4908	33.5632	56.2678
1461	4.89983e+17	0.135481	0.817819	2.95775e+18	1.68897e+17	0.146344	0.145877	2.03585e+17	1.02436	0.191296	44.4874	33.5606	56.2634
1462	4.90135e+17	0.135523	0.817777	2.9576e+18	1.68897e+17	0.146304	0.145745	2.03607e+17	1.02415	0.191281	44.4839	33.5581	56.2591
1463	4.90287e+17	0.135565	0.817735	2.95745e+18	1.68897e+17	0.146263	0.145614	2.03629e+17	1.02394	0.191266	44.4805	33.5555	56.2548
1464	4.90437e+17	0.135606	0.817694	2.9573e+18	1.68897e+17	0.146223	0.145483	2.03651e+17	1.02374	0.191252	44.4772	33.553	56.2506
1465	4.9059e+17	0.135648	0.817652	2.95714e+18	1.68897e+17	0.146182	0.145352	2.03673e+17	1.02353	0.191237	44.4738	33.5504	56.2462
1466	4.90742e+17	0.13569	0.81761	2.95699e+18	1.68897e+17	0.146141	0.145222	2.03695e+17	1.02333	0.191222	44.4703	33.5478	56.2419
1467	4.90894e+17	0.135732	0.817568	2.95684e+18	1.68897e+17	0.146101	0.145091	2.03717e+17	1.02312	0.191208	44.467	33.5453	56.2376
1468	4.91047e+17	0.135775	0.817525	2.95669e+18	1.68897e+17	0.14606	0.144961	2.0374e+17	1.02291	0.191193	44.4636	33.5427	56.2333
1469	4.91198e+17	0.135816	0.817484	2.95654e+18	1.68897e+17	0.14602	0.14483	2.03762e+17	1.02271	0.191179	44.4602	33.5401	56.2291
1470	4.91351e+17	0.135859	0.817441	2.95638e+18	1.68897e+17	0.145979	0.1447	2.03784e+17	1.0225	0.191164	44.4568	33.5376	56.2248
1471	4.91499e+17	0.1359	0.8174	2.95623e+18	1.68897e+17	0.145939	0.14457	2.03805e+17	1.0223	0.19115	44.4535	33.5351	56.2206
1472	4.91652e+17	0.135942	0.817358	2.95608e+18	1.68897e+17	0.145899	0.14444	2.03827e+17	1.02209	0.191135	44.4501	33.5325	56.2163
1473	4.91801e+17	0.135983	0.817317	2.95593e+18	1.68897e+17	0.145859	0.14431	2.03849e+17	1.02189	0.191121	44.4468	33.53	56.2121
1474	4.91952e+17	0.136025	0.817275	2.95578e+18	1.68897e+17	0.145819	0.14418	2.03871e+17	1.02169	0.191107	44.4435	33.5275	56.2079
1475	4.921e+17	0.136066	0.817234	2.95563e+18	1.68897e+17	0.14578	0.14405	2.03892e+17	1.02149	0.191093	44.4402	33.525	56.2038
1476	4.92252e+17	0.136108	0.817192	2.95548e+18	1.68897e+17	0.145739	0.143921	2.03914e+17	1.02128	0.191078	44.4368	33.5225	56.1995
1477	4.92407e+17	0.136151	0.817149	2.95533e+18	1.68897e+17	0.145698	0.143791	2.03936e+17	1.02107	0.191064	44.4334	33.5199	56.1952
1478	4.92559e+17	0.136193	0.817107	2.95517e+18	1.68897e+17	0.145658	0.143662	2.03958e+17	1.02087	0.191049	44.4301	33.5174	56.191
1479	4.92714e+17	0.136236	0.817064	2.95502e+18	1.68897e+17	0.145617	0.143533	2.0398e+17	1.02066	0.191035	44.4266	33.5148	56.1866
1480	4.92866e+17	0.136278	0.817022	2.95487e+18	1.68897e+17	0.145576	0.143403	2.04002e+17	1.02045	0.19102	44.4233	33.5123	56.1824
1481	4.93018e+17	0.13632	0.81698	2.95472e+18	1.68897e+17	0.145536	0.143274	2.04024e+17	1.02025	0.191006	44.42	33.5098	56.1782
1482	4.93174e+17	0.136363	0.816937	2.95456e+18	1.68897e+17	0.145495	0.143146	2.04046e+17	1.02003	0.190991	44.4166	33.5072	56.1739
1483	4.9333e+17	0.136406	0.816894	2.9544e+18	1.68897e+17	0.145453	0.143017	2.04068e+17	1.01982	0.190976	44.4131	33.5046	56.1696
1484	4.93484e+17	0.136449	0.816851	2.95425e+18	1.68897e+17	0.145413	0.142888	2.0409e+17	1.01961	0.190962	44.4098	33.5021	56.1653
1485	4.93641e+17	0.136492	0.816808	2.95409e+18	1.68897e+17	0.145371	0.14276	2.04113e+17	1.0194	0.190947	44.4064	33.4995	56.161
1486	4.93795e+17	0.136535	0.816765	2.95394e+18	1.68897e+17	0.145331	0.142631	2.04135e+17	1.01919	0.190933	44.403	33.497	56.1567
1487	4.93947e+17	0.136577	0.816723	2.95379e+18	1.68897e+17	0.145291	0.142503	2.04156e+17	1.01899	0.190919	44.3997	33.4945	56.1525
1488	4.941e+17	0.136619	0.816681	2.95363e+18	1.68897e+17	0.14525	0.142375	2.04178e+17	1.01878	0.190904	44.3964	33.492	56.1483
1489	4.9425e+17	0.13666	0.81664	2.95348e+18	1.68897e+17	0.14521	0.142247	2.042e+17	1.01858	0.19089	44.3931	33.4895	56.1442
1490	4.94407e+17	0.136704	0.816596	2.95333e+18	1.68897e+17	0.145169	0.142119	2.04222e+17	1.01837	0.190876	44.3897	33.487	56.1399
1491	4.9456e+17	0.136746	0.816554	2.95317e+18	1.68897e+17	0.145129	0.141991	2.04244e+17	1.01816	0.190861	44.3864	33.4845	56.1357
1492	4.94712e+17	0.136788	0.816512	2.95302e+18	1.68897e+17	0.145089	0.141863	2.04265e+17	1.01796	0.190847	44.3831	33.482	56.1316
1493	4.94864e+17	0.13683	0.81647	2.95287e+18	1.68897e+17	0.145049	0.141735	2.04287e+17	1.01775	0.190833	44.3798	33.4795	56.1274
1494	4.95016e+17	0.136872	0.816428	2.95272e+18	1.68897e+17	0.145009	0.141608	2.04308e+17	1.01755	0.190819	44.3765	33.477	56.1233
1495	4.95172e+17	0.136915	0.816385	2.95256e+18	1.68897e+17	0.144968	0.14148	2.0433e+17	1.01733	0.190805	44.3732	33.4745	56.119
1496	4.95325e+17	0.136958	0.816342	2.95241e+18	1.68897e+17	0.144928	0.141353	2.04352e+17	1.01713	0.19079	44.3699	33.472	56.1148
1497	4.95478e+17	0.137	0.8163	2.95226e+18	1.68897e+17	0.144888	0.141226	2.04374e+17	1.01692	0.190776	44.3666	33.4695	56.1107
1498	4.95631e+17	0.137042	0.816258	2.9521e+18	1.68897e+17	0.144847	0.141099	2.04395e+17	1.01671	0.190762	44.3633	33.467	56.1065
1499	4.95785e+17	0.137085	0.816215	2.95195e+18	1.68897e+17	0.144807	0.140972	2.04417e+17	1.01651	0.190748	44.36	33.4646	56.1023
1500	4.95939e+17	0.137127	0.816173	2.9518e+18	1.68897e+17	0.144767	0.140845	2.04439e+17	1.0163	0.190734	44.3567	33.4621	56.0982
1501	4.9609e+17	0.137169	0.816131	2.95164e+18	1.68897e+17	0.144727	0.140719	2.0446e+17	1.0161	0.19072	44.3535	33.4596	56.0941
1502	4.96245e+17	0.137212	0.816088	2.95149e+18	1.68897e+17	0.144687	0.140592	2.04482e+17	1.01589	0.190706	44.3502	33.4571	56.0899
1503	4.96399e+17	0.137255	0.816045	2.95133e+18	1.68897e+17	0.144646	0.140465	2.04503e+17	1.01568	0.190691	44.3469	33.4546	56.0857
1504	4.96554e+17	0.137297	0.816003	2.95118e+18	1.68897e+17	0.144606	0.140339	2.04525e+17	1.01547	0.190677	44.3436	33.4522	56.0816
1505	4.96704e+17	0.137339	0.815961	2.95103e+18	1.68897e+17	0.144566	0.140213	2.04546e+17	1.01527	0.190664	44.3404	33.4497	56.0775
1506	4.96862e+17	0.137383	0.815917	2.95087e+18	1.68897e+17	0.144525	0.140087	2.04568e+17	1.01505	0.190649	44.337	33.4472	56.0733
1507	4.97013e+17	0.137424	0.815876	2.95072e+18	1.68897e+17	0.144486	0.139961	2.04589e+17	1.01485	0.190635	44.3338	33.4448	56.0692
1508	4.97167e+17	0.137467	0.815833	2.95057e+18	1.68897e+17	0.144446	0.139835	2.04611e+17	1.01464	0.190621	44.3305	33.4423	56.0651
1509	4.97318e+17	0.137509	0.815791	2.95042e+18	1.68897e+17	0.144406	0.139709	2.04632e+17	1.01444	0.190608	44.3273	33.4399	56.061
1510	4.97475e+17	0.137552	0.815748	2.95026e+18	1.68897e+17	0.144365	0.139583	2.04654e+17	1.01423	0.190593	44.324	33.4374	56.0568
1511	4.97627e+17	0.137594	0.815706	2.95011e+18	1.68897e+17	0.144326	0.139458	2.04675e+17	1.01402	0.190579	44.3208	33.435	56.0528
1512	4.97779e+17	0.137636	0.815664	2.94995e+18	1.68897e+17	0.144286	0.139332	2.04696e+17	1.01382	0.190566	44.3176	33.4326	56.0487
1513	4.97935e+17	0.137679	0.815621	2.9498e+18	1.68897e+17	0.144246	0.139207	2.04718e+17	1.01361	0.190552	44.3143	33.4301	56.0446
1514	4.98087e+17	0.137721	0.815579	2.94965e+18	1.68897e+17	0.144206	0.139082	2.04739e+17	1.0134	0.190538	44.3111	33.4277	56.0405
1515	4.98244e+17	0.137765	0.815535	2.94949e+18	1.68897e+17	0.144165	0.138957	2.04761e+17	1.01319	0.190524	44.3078	33.4252	56.0363
1516	4.98399e+17	0.137808	0.815492	2.94933e+18	1.68897e+17	0.144125	0.138832	2.04783e+17	1.01298	0.19051	44.3046	33.4227	56.0322
1517	4.98549e+17	0.137849	0.815451	2.94918e+18	1.68897e+17	0.144086	0.138707	2.04803e+17	1.01278	0.190496	44.3014	33.4204	56.0283
1518	4.98703e+17	0.137891	0.815409	2.94903e+18	1.68897e+17	0.144046	0.138582	2.04825e+17	1.01258	0.190482	44.2982	33.4179	56.0242
1519	4.98854e+17	0.137933	0.815367	2.94888e+18	1.68897e+17	0.144007	0.138457	2.04846e+17	1.01237	0.190469	44.295	33.4156	56.0202
1520	4.99005e+17	0.137975	0.815325	2.94873e+18	1.68897e+17	0.143968	0.138333	2.04867e+17	1.01217	0.190455	44.2919	33.4132	56.0162
1521	4.99155e+17	0.138016	0.815284	2.94858e+18	1.68897e+17	0.143929	0.138208	2.04887e+17	1.01197	0.190442	44.2888	33.4108	56.0122
1522	4.99307e+17	0.138058	0.815242	2.94843e+18	1.68897e+17	0.14389	0.138084	2.04908e+17	1.01176	0.190428	44.2856	33.4084	56.0082
1523	4.99455e+17	0.1381	0.8152	2.94828e+18	1.68897e+17	0.143851	0.13796	2.04929e+17	1.01156	0.190415	44.2825	33.4061	56.0043
1524	4.99608e+17	0.138142	0.815158	2.94813e+18	1.68897e+17	0.143812	0.137836	2.0495e+17	1.01136	0.190401	44.2793	33.4037	56.0003
1525	4.9976e+17	0.138184	0.815116	2.94797e+18	1.68897e+17	0.143772	0.137712	2.04971e+17	1.01115	0.190388	44.2762	33.4013	55.9963
1526	4.99913e+17	0.138226	0.815074	2.94782e+18	1.68897e+17	0.143733	0.137588	2.04992e+17	1.01095	0.190374	44.273	33.3989	55.9923
1527	5.00066e+17	0.138269	0.815031	2.94767e+18	1.68897e+17	0.143693	0.137464	2.05013e+17	1.01074	0.19036	44.2698	33.3965	55.9883
1528	5.00224e+17	0.138312	0.814988	2.94751e+18	1.68897e+17	0.143652	0.13734	2.05035e+17	1.01053	0.190346	44.2666	33.3941	55.9842
1529	5.00378e+17	0.138355	0.814945	2.94736e+18	1.68897e+17	0.143613	0.137217	2.05056e+17	1.01032	0.190332	44.2634	33.3917	55.9801
1530	5.00534e+17	0.138398	0.814902	2.9472e+18	1.68897e+17	0.143573	0.137093	2.05077e+17	1.01011	0.190319	44.2602	33.3892	55.9761
1531	5.00686e+17	0.13844	0.81486	2.94705e+18	1.68897e+17	0.143533	0.13697	2.05098e+17	1.00991	0.190305	44.257	33.3869	55.9721
1532	5.00841e+17	0.138483	0.814817	2.94689e+18	1.68897e+17	0.143494	0.136847	2.05119e+17	1.0097	0.190292	44.2538	33.3845	55.9681
1533	5.00993e+17	0.138525	0.814775	2.94674e+18	1.68897e+17	0.143454	0.136724	2.0514e+17	1.0095	0.190278	44.2507	33.3821	55.9641
1534	5.01146e+17	0.138567	0.814733	2.94659e+18	1.68897e+17	0.143415	0.136601	2.05161e+17	1.00929	0.190265	44.2476	33.3797	55.9602
1535	5.013e+17	0.13861	0.81469	2.94643e+18	1.68897e+17	0.143375	0.136478	2.05182e+17	1.00909	0.190251	44.2444	33.3774	55.9562
1536	5.01457e+17	0.138653	0.814647	2.94628e+18	1.68897e+17	0.143335	0.136355	2.05203e+17	1.00888	0.190237	44.2412	33.3749	55.9521
1537	5.01611e+17	0.138696	0.814604	2.94612e+18	1.68897e+17	0.143296	0.136232	2.05224e+17	1.00867	0.190224	44.2381	33.3726	55.9481
1538	5.01765e+17	0.138738	0.814562	2.94597e+18	1.68897e+17	0.143256	0.13611	2.05245e+17	1.00846	0.19021	44.2349	33.3702	55.9442
1539	5.01919e+17	0.138781	0.814519	2.94582e+18	1.68897e+17	0.143217	0.135987	2.05266e+17	1.00826	0.190197	44.2318	33.3678	55.9402
1540	5.02071e+17	0.138823	0.814477	2.94566e+18	1.68897e+17	0.143178	0.135865	2.05287e+17	1.00805	0.190183	44.2287	33.3655	55.9363
1541	5.02224e+17	0.138865	0.814435	2.94551e+18	1.68897e+17	0.143138	0.135743	2.05308e+17	1.00785	0.19017	44.2256	33.3631	55.9323
1542	5.02382e+17	0.138909	0.814391	2.94535e+18	1.68897e+17	0.143098	0.135621	2.05329e+17	1.00763	0.190156	44.2223	33.3607	55.9283
1543	5.02538e+17	0.138952	0.814348	2.9452e+18	1.68897e+17	0.143058	0.135499	2.0535e+17	1.00743	0.190143	44.2192	33.3583	55.9243
1544	5.02691e+17	0.138994	0.814306	2.94504e+18	1.68897e+17	0.143019	0.135377	2.05371e+17	1.00722	0.190129	44.2161	33.356	55.9203
1545	5.02846e+17	0.139037	0.814263	2.94489e+18	1.68897e+17	0.142979	0.135255	2.05392e+17	1.00701	0.190116	44.213	33.3536	55.9164
1546	5.02999e+17	0.13908	0.81422	2.94473e+18	1.68897e+17	0.14294	0.135133	2.05413e+17	1.00681	0.190102	44.2098	33.3513	55.9125
1547	5.03155e+17	0.139122	0.814178	2.94458e+18	1.68897e+17	0.1429	0.135012	2.05434e+17	1.0066	0.190089	44.2067	33.3489	55.9085
1548	5.03312e+17	0.139166	0.814134	2.94442e+18	1.68897e+17	0.14286	0.13489	2.05455e+17	1.00639	0.190075	44.2035	33.3465	55.9045
1549	5.03467e+17	0.139209	0.814091	2.94427e+18	1.68897e+17	0.142821	0.134769	2.05476e+17	1.00618	0.190062	44.2004	33.3442	55.9005
1550	5.03624e+17	0.139252	0.814048	2.94411e+18	1.68897e+17	0.142781	0.134648	2.05497e+17	1.00597	0.190048	44.1973	33.3418	55.8965
1551	5.03777e+17	0.139294	0.814006	2.94396e+18	1.68897e+17	0.142742	0.134527	2.05518e+17	1.00577	0.190035	44.1942	33.3395	55.8927
1552	5.03933e+17	0.139338	0.813962	2.9438e+18	1.68897e+17	0.142702	0.134406	2.05539e+17	1.00556	0.190022	44.1911	33.3371	55.8887
1553	5.04088e+17	0.13938	0.81392	2.94365e+18	1.68897e+17	0.142662	0.134285	2.05559e+17	1.00535	0.190008	44.188	33.3348	55.8848
1554	5.04244e+17	0.139424	0.813876	2.94349e+18	1.68897e+17	0.142623	0.134164	2.0558e+17	1.00514	0.189995	44.1848	33.3324	55.8808
1555	5.04402e+17	0.139467	0.813833	2.94333e+18	1.68897e+17	0.142583	0.134043	2.05602e+17	1.00493	0.189981	44.1817	33.33	55.8768
1556	5.04557e+17	0.13951	0.81379	2.94318e+18	1.68897e+17	0.142543	0.133923	2.05622e+17	1.00472	0.189968	44.1786	33.3277	55.8729
1557	5.04712e+17	0.139553	0.813747	2.94302e+18	1.68897e+17	0.142504	0.133802	2.05643e+17	1.00452	0.189955	44.1755	33.3254	55.869
1558	5.04871e+17	0.139597	0.813703	2.94286e+18	1.68897e+17	0.142463	0.133682	2.05664e+17	1.0043	0.189941	44.1723	33.323	55.865
1559	5.0503e+17	0.139641	0.813659	2.9427e+18	1.68897e+17	0.142423	0.133561	2.05686e+17	1.00409	0.189927	44.1691	33.3206	55.861
1560	5.05189e+17	0.139685	0.813615	2.94254e+18	1.68897e+17	0.142383	0.133441	2.05707e+17	1.00388	0.189914	44.166	33.3182	55.857
1561	5.05348e+17	0.139729	0.813571	2.94239e+18	1.68897e+17	0.142342	0.133321	2.05728e+17	1.00367	0.1899	44.1628	33.3158	55.853
1562	5.05504e+17	0.139772	0.813528	2.94223e+18	1.68897e+17	0.142303	0.133201	2.05749e+17	1.00346	0.189887	44.1597	33.3135	55.8491
1563	5.05661e+17	0.139815	0.813485	2.94207e+18	1.68897e+17	0.142263	0.133081	2.0577e+17	1.00325	0.189874	44.1566	33.3112	55.8452
1564	5.05816e+17	0.139858	0.813442	2.94192e+18	1.68897e+17	0.142224	0.132962	2.0579e+17	1.00304	0.18986	44.1536	33.3088	55.8413
1565	5.05975e+17	0.139902	0.813398	2.94176e+18	1.68897e+17	0.142184	0.132842	2.05811e+17	1.00283	0.189847	44.1505	33.3065	55.8373
1566	5.06135e+17	0.139947	0.813353	2.9416e+18	1.68897e+17	0.142143	0.132723	2.05833e+17	1.00262	0.189833	44.1473	33.3041	55.8333
1567	5.0629e+17	0.139989	0.813311	2.94144e+18	1.68897e+17	0.142104	0.132603	2.05853e+17	1.00241	0.18982	44.1442	33.3018	55.8295
1568	5.0645e+17	0.140034	0.813266	2.94128e+18	1.68897e+17	0.142064	0.132484	2.05874e+17	1.0022	0.189807	44.1411	33.2994	55.8255
1569	5.06604e+17	0.140076	0.813224	2.94113e+18	1.68897e+17	0.142025	0.132365	2.05895e+17	1.00199	0.189794	44.1381	33.2971	55.8217
1570	5.06765e+17	0.140121	0.813179	2.94097e+18	1.68897e+17	0.141984	0.132246	2.05916e+17	1.00178	0.18978	44.1349	33.2947	55.8177
1571	5.06924e+17	0.140165	0.813135	2.94081e+18	1.68897e+17	0.141944	0.132127	2.05937e+17	1.00156	0.189767	44.1318	33.2924	55.8137
1572	5.07084e+17	0.140209	0.813091	2.94065e+18	1.68897e+17	0.141904	0.132008	2.05958e+17	1.00135	0.189753	44.1287	33.29	55.8098
1573	5.07242e+17	0.140253	0.813047	2.94049e+18	1.68897e+17	0.141864	0.131889	2.05979e+17	1.00114	0.18974	44.1256	33.2877	55.8059
1574	5.07403e+17	0.140297	0.813003	2.94033e+18	1.68897e+17	0.141824	0.13177	2.06e+17	1.00093	0.189726	44.1224	33.2853	55.8019
1575	5.0756e+17	0.140341	0.812959	2.94017e+18	1.68897e+17	0.141784	0.131652	2.06021e+17	1.00072	0.189713	44.1194	33.283	55.798
1576	5.07722e+17	0.140385	0.812915	2.94001e+18	1.68897e+17	0.141744	0.131534	2.06042e+17	1.0005	0.1897	44.1162	33.2807	55.794
1577	5.0788e+17	0.140429	0.812871	2.93985e+18	1.68897e+17	0.141704	0.131415	2.06063e+17	1.00029	0.189686	44.1131	33.2783	55.7901
1578	5.08044e+17	0.140474	0.812826	2.93969e+18	1.68897e+17	0.141663	0.131297	2.06085e+17	1.00007	0.189673	44.11	33.2759	55.7861
1579	5.08204e+17	0.140519	0.812781	2.93953e+18	1.68897e+17	0.141623	0.131179	2.06106e+17	0.999859	0.189659	44.1069	33.2736	55.7822
1580	5.08368e+17	0.140564	0.812736	2.93937e+18	1.68897e+17	0.141582	0.131061	2.06127e+17	0.999641	0.189646	44.1037	33.2712	55.7782
1581	5.0853e+17	0.140609	0.812691	2.9392e+18	1.68897e+17	0.141541	0.130943	2.06148e+17	0.999425	0.189632	44.1005	33.2688	55.7742
1582	5.08695e+17	0.140654	0.812646	2.93904e+18	1.68897e+17	0.1415	0.130825	2.0617e+17	0.999206	0.189619	44.0974	33.2664	55.7702
1583	5.08851e+17	0.140698	0.812602	2.93888e+18	1.68897e+17	0.141461	0.130707	2.0619e+17	0.998998	0.189606	44.0943	33.2642	55.7664
1584	5.0901e+17	0.140741	0.812559	2.93872e+18	1.68897e+17	0.141421	0.13059	2.06211e+17	0.998787	0.189593	44.0913	33.2618	55.7625
1585	5.09176e+17	0.140787	0.812513	2.93856e+18	1.68897e+17	0.141379	0.130472	2.06233e+17	0.998566	0.189579	44.0881	33.2594	55.7585
1586	5.0934e+17	0.140833	0.812467	2.93839e+18	1.68897e+17	0.141338	0.130355	2.06254e+17	0.998348	0.189565	44.0849	33.2571	55.7545
1587	5.09501e+17	0.140877	0.812423	2.93823e+18	1.68897e+17	0.141298	0.130238	2.06275e+17	0.998133	0.189552	44.0818	33.2547	55.7506
1588	5.09663e+17	0.140922	0.812378	2.93807e+18	1.68897e+17	0.141258	0.130121	2.06296e+17	0.997918	0.189539	44.0787	33.2524	55.7466
1589	5.09828e+17	0.140968	0.812332	2.93791e+18	1.68897e+17	0.141217	0.130004	2.06318e+17	0.997699	0.189525	44.0756	33.25	55.7426
1590	5.09995e+17	0.141014	0.812286	2.93774e+18	1.68897e+17	0.141175	0.129887	2.06339e+17	0.997478	0.189511	44.0724	33.2476	55.7386
1591	5.10159e+17	0.141059	0.812241	2.93757e+18	1.68897e+17	0.141134	0.12977	2.06361e+17	0.99726	0.189498	44.0692	33.2452	55.7346
1592	5.10327e+17	0.141106	0.812194	2.93741e+18	1.68897e+17	0.141092	0.129653	2.06382e+17	0.997037	0.189484	44.066	33.2428	55.7306
1593	5.1049e+17	0.141151	0.812149	2.93724e+18	1.68897e+17	0.141052	0.129536	2.06404e+17	0.99682	0.189471	44.0629	33.2405	55.7266
1594	5.10657e+17	0.141197	0.812103	2.93708e+18	1.68897e+17	0.14101	0.12942	2.06425e+17	0.996598	0.189457	44.0597	33.2381	55.7226
1595	5.10823e+17	0.141243	0.812057	2.93691e+18	1.68897e+17	0.140969	0.129303	2.06447e+17	0.996379	0.189443	44.0566	33.2357	55.7186
1596	5.10994e+17	0.14129	0.81201	2.93674e+18	1.68897e+17	0.140926	0.129187	2.06469e+17	0.996151	0.189429	44.0533	33.2332	55.7145
1597	5.11159e+17	0.141336	0.811964	2.93657e+18	1.68897e+17	0.140885	0.129071	2.0649e+17	0.995933	0.189416	44.0502	33.2309	55.7106
1598	5.11333e+17	0.141384	0.811916	2.9364e+18	1.68897e+17	0.140842	0.128955	2.06513e+17	0.995702	0.189402	44.0469	33.2284	55.7064
1599	5.11507e+17	0.141432	0.811868	2.93623e+18	1.68897e+17	0.140799	0.128839	2.06535e+17	0.995472	0.189388	44.0436	33.2259	55.7022
1600	5.11684e+17	0.141481	0.811819	2.93605e+18	1.68897e+17	0.140755	0.128723	2.06558e+17	0.995238	0.189373	44.0403	33.2234	55.698
1601	5.11857e+17	0.141529	0.811771	2.93588e+18	1.68897e+17	0.140712	0.128607	2.0658e+17	0.995008	0.189359	44.037	33.2209	55.6939
1602	5.12031e+17	0.141577	0.811723	2.9357e+18	1.68897e+17	0.140669	0.128491	2.06602e+17	0.994778	0.189345	44.0338	33.2184	55.6897
1603	5.12199e+17	0.141623	0.811677	2.93553e+18	1.68897e+17	0.140628	0.128376	2.06624e+17	0.994555	0.189332	44.0306	33.2161	55.6857
1604	5.12371e+17	0.141671	0.811629	2.93536e+18	1.68897e+17	0.140585	0.12826	2.06646e+17	0.994327	0.189318	44.0273	33.2136	55.6816
1605	5.12536e+17	0.141717	0.811583	2.9352e+18	1.68897e+17	0.140544	0.128145	2.06667e+17	0.994109	0.189304	44.0242	33.2113	55.6777
1606	5.12703e+17	0.141763	0.811537	2.93503e+18	1.68897e+17	0.140503	0.12803	2.06689e+17	0.993888	0.189291	44.0211	33.2089	55.6738
1607	5.12872e+17	0.141809	0.811491	2.93486e+18	1.68897e+17	0.140462	0.127914	2.0671e+17	0.993665	0.189277	44.018	33.2065	55.6698
1608	5.13042e+17	0.141856	0.811444	2.93469e+18	1.68897e+17	0.14042	0.127799	2.06732e+17	0.99344	0.189264	44.0148	33.2041	55.6657
1609	5.13205e+17	0.141901	0.811399	2.93453e+18	1.68897e+17	0.140379	0.127684	2.06753e+17	0.993224	0.18925	44.0117	33.2018	55.6619
1610	5.13374e+17	0.141948	0.811352	2.93436e+18	1.68897e+17	0.140338	0.12757	2.06774e+17	0.993001	0.189237	44.0086	33.1994	55.6579
1611	5.13538e+17	0.141994	0.811306	2.9342e+18	1.68897e+17	0.140297	0.127455	2.06795e+17	0.992784	0.189224	44.0055	33.1971	55.654
1612	5.13705e+17	0.14204	0.81126	2.93403e+18	1.68897e+17	0.140256	0.12734	2.06817e+17	0.992563	0.18921	44.0024	33.1948	55.6501
1613	5.13871e+17	0.142086	0.811214	2.93386e+18	1.68897e+17	0.140216	0.127226	2.06838e+17	0.992344	0.189197	43.9993	33.1925	55.6462
1614	5.14034e+17	0.142131	0.811169	2.9337e+18	1.68897e+17	0.140176	0.127111	2.06858e+17	0.99213	0.189184	43.9963	33.1902	55.6424
1615	5.14201e+17	0.142177	0.811123	2.93353e+18	1.68897e+17	0.140135	0.126997	2.0688e+17	0.991909	0.189171	43.9932	33.1879	55.6385
1616	5.14367e+17	0.142223	0.811077	2.93337e+18	1.68897e+17	0.140094	0.126883	2.06901e+17	0.99169	0.189158	43.9901	33.1855	55.6346
1617	5.14531e+17	0.142268	0.811032	2.9332e+18	1.68897e+17	0.140054	0.126768	2.06922e+17	0.991473	0.189145	43.9871	33.1832	55.6307
1618	5.14694e+17	0.142313	0.810987	2.93304e+18	1.68897e+17	0.140013	0.126654	2.06942e+17	0.991257	0.189132	43.9841	33.181	55.6269
1619	5.1486e+17	0.142359	0.810941	2.93287e+18	1.68897e+17	0.139973	0.12654	2.06963e+17	0.991038	0.189118	43.981	33.1787	55.623
1620	5.15028e+17	0.142406	0.810894	2.93271e+18	1.68897e+17	0.139932	0.126427	2.06984e+17	0.990817	0.189105	43.9779	33.1763	55.6191
1621	5.15194e+17	0.142451	0.810849	2.93254e+18	1.68897e+17	0.139891	0.126313	2.07005e+17	0.990599	0.189092	43.9749	33.174	55.6153
1622	5.15365e+17	0.142499	0.810801	2.93237e+18	1.68897e+17	0.139849	0.126199	2.07027e+17	0.990373	0.189078	43.9717	33.1717	55.6113
1623	5.15525e+17	0.142543	0.810757	2.93221e+18	1.68897e+17	0.13981	0.126086	2.07047e+17	0.990162	0.189066	43.9688	33.1694	55.6076
1624	5.15692e+17	0.142589	0.810711	2.93204e+18	1.68897e+17	0.139769	0.125972	2.07068e+17	0.989942	0.189053	43.9657	33.1671	55.6037
1625	5.15858e+17	0.142635	0.810665	2.93188e+18	1.68897e+17	0.139729	0.125859	2.07089e+17	0.989723	0.18904	43.9627	33.1648	55.5999
1626	5.16025e+17	0.142681	0.810619	2.93171e+18	1.68897e+17	0.139688	0.125746	2.0711e+17	0.989504	0.189026	43.9596	33.1625	55.596
1627	5.1619e+17	0.142727	0.810573	2.93154e+18	1.68897e+17	0.139648	0.125633	2.07131e+17	0.989287	0.189013	43.9566	33.1603	55.5922
1628	5.16354e+17	0.142772	0.810528	2.93138e+18	1.68897e+17	0.139608	0.12552	2.07152e+17	0.98907	0.189001	43.9536	33.158	55.5884
1629	5.16522e+17	0.142819	0.810481	2.93121e+18	1.68897e+17	0.139567	0.125407	2.07173e+17	0.98885	0.188987	43.9506	33.1557	55.5845
1630	5.16691e+17	0.142865	0.810435	2.93104e+18	1.68897e+17	0.139526	0.125294	2.07194e+17	0.988628	0.188974	43.9475	33.1534	55.5807
1631	5.16853e+17	0.14291	0.81039	2.93088e+18	1.68897e+17	0.139486	0.125181	2.07214e+17	0.988414	0.188962	43.9445	33.1511	55.5769
1632	5.17018e+17	0.142956	0.810344	2.93072e+18	1.68897e+17	0.139446	0.125069	2.07235e+17	0.988197	0.188949	43.9416	33.1489	55.5731
1633	5.17182e+17	0.143001	0.810299	2.93055e+18	1.68897e+17	0.139406	0.124956	2.07255e+17	0.987982	0.188936	43.9386	33.1466	55.5694
1634	5.17351e+17	0.143048	0.810252	2.93038e+18	1.68897e+17	0.139365	0.124844	2.07276e+17	0.987759	0.188923	43.9355	33.1443	55.5655
1635	5.17517e+17	0.143094	0.810206	2.93022e+18	1.68897e+17	0.139325	0.124731	2.07297e+17	0.987542	0.18891	43.9325	33.1421	55.5617
1636	5.17683e+17	0.14314	0.81016	2.93005e+18	1.68897e+17	0.139285	0.124619	2.07318e+17	0.987322	0.188897	43.9295	33.1398	55.5579
1637	5.17848e+17	0.143185	0.810115	2.92989e+18	1.68897e+17	0.139245	0.124507	2.07338e+17	0.987106	0.188884	43.9265	33.1376	55.5542
1638	5.18013e+17	0.143231	0.810069	2.92972e+18	1.68897e+17	0.139205	0.124395	2.07359e+17	0.98689	0.188871	43.9236	33.1353	55.5504
1639	5.18178e+17	0.143277	0.810023	2.92956e+18	1.68897e+17	0.139165	0.124283	2.07379e+17	0.986673	0.188859	43.9206	33.1331	55.5466
1640	5.18346e+17	0.143323	0.809977	2.92939e+18	1.68897e+17	0.139124	0.124171	2.074e+17	0.986452	0.188846	43.9176	33.1308	55.5428
1641	5.18507e+17	0.143367	0.809933	2.92923e+18	1.68897e+17	0.139085	0.12406	2.0742e+17	0.986241	0.188833	43.9147	33.1286	55.5392
1642	5.18674e+17	0.143414	0.809886	2.92906e+18	1.68897e+17	0.139045	0.123948	2.07441e+17	0.986022	0.18882	43.9117	33.1264	55.5354
1643	5.18838e+17	0.143459	0.809841	2.9289e+18	1.68897e+17	0.139005	0.123836	2.07461e+17	0.985807	0.188808	43.9088	33.1242	55.5317
1644	5.19004e+17	0.143505	0.809795	2.92873e+18	1.68897e+17	0.138965	0.123725	2.07482e+17	0.985589	0.188795	43.9058	33.1219	55.5279
1645	5.19171e+17	0.143551	0.809749	2.92856e+18	1.68897e+17	0.138925	0.123614	2.07502e+17	0.98537	0.188782	43.9028	33.1197	55.5241
1646	5.19336e+17	0.143597	0.809703	2.9284e+18	1.68897e+17	0.138885	0.123503	2.07523e+17	0.985154	0.188769	43.8999	33.1174	55.5204
1647	5.19502e+17	0.143642	0.809658	2.92823e+18	1.68897e+17	0.138845	0.123391	2.07543e+17	0.984937	0.188757	43.8969	33.1152	55.5167
1648	5.19664e+17	0.143687	0.809613	2.92807e+18	1.68897e+17	0.138806	0.12328	2.07563e+17	0.984725	0.188744	43.894	33.113	55.513
1649	5.19833e+17	0.143734	0.809566	2.9279e+18	1.68897e+17	0.138765	0.12317	2.07584e+17	0.984503	0.188731	43.891	33.1108	55.5092
1650	5.19999e+17	0.14378	0.80952	2.92773e+18	1.68897e+17	0.138725	0.123059	2.07605e+17	0.984285	0.188719	43.8881	33.1085	55.5055
1651	5.20163e+17	0.143825	0.809475	2.92757e+18	1.68897e+17	0.138686	0.122948	2.07625e+17	0.98407	0.188706	43.8852	33.1063	55.5018
1652	5.20333e+17	0.143872	0.809428	2.9274e+18	1.68897e+17	0.138645	0.122837	2.07646e+17	0.983849	0.188693	43.8822	33.1041	55.498
1653	5.20502e+17	0.143919	0.809381	2.92723e+18	1.68897e+17	0.138604	0.122727	2.07666e+17	0.983627	0.18868	43.8792	33.1018	55.4942
1654	5.20666e+17	0.143964	0.809336	2.92707e+18	1.68897e+17	0.138565	0.122617	2.07686e+17	0.983412	0.188668	43.8763	33.0996	55.4906
1655	5.2083e+17	0.14401	0.80929	2.9269e+18	1.68897e+17	0.138526	0.122506	2.07707e+17	0.983198	0.188656	43.8734	33.0975	55.4869
1656	5.20996e+17	0.144056	0.809244	2.92674e+18	1.68897e+17	0.138486	0.122396	2.07727e+17	0.982981	0.188643	43.8705	33.0953	55.4832
1657	5.21159e+17	0.144101	0.809199	2.92657e+18	1.68897e+17	0.138447	0.122286	2.07747e+17	0.982767	0.188631	43.8676	33.0931	55.4796
1658	5.21328e+17	0.144147	0.809153	2.92641e+18	1.68897e+17	0.138406	0.122176	2.07767e+17	0.982547	0.188618	43.8646	33.0908	55.4758
1659	5.21492e+17	0.144193	0.809107	2.92624e+18	1.68897e+17	0.138367	0.122066	2.07788e+17	0.982332	0.188605	43.8617	33.0887	55.4722
1660	5.2166e+17	0.144239	0.809061	2.92607e+18	1.68897e+17	0.138327	0.121956	2.07808e+17	0.982113	0.188593	43.8588	33.0865	55.4685
1661	5.21824e+17	0.144285	0.809015	2.92591e+18	1.68897e+17	0.138287	0.121846	2.07828e+17	0.981899	0.18858	43.8559	33.0843	55.4648
1662	5.21989e+17	0.14433	0.80897	2.92574e+18	1.68897e+17	0.138248	0.121737	2.07848e+17	0.981683	0.188568	43.853	33.0821	55.4612
1663	5.22153e+17	0.144376	0.808924	2.92558e+18	1.68897e+17	0.138209	0.121627	2.07868e+17	0.981469	0.188556	43.8502	33.0799	55.4576
1664	5.22319e+17	0.144421	0.808879	2.92542e+18	1.68897e+17	0.138169	0.121518	2.07888e+17	0.981253	0.188543	43.8473	33.0778	55.4539
1665	5.22483e+17	0.144467	0.808833	2.92525e+18	1.68897e+17	0.13813	0.121409	2.07908e+17	0.981039	0.188531	43.8444	33.0756	55.4503
1666	5.22647e+17	0.144512	0.808788	2.92509e+18	1.68897e+17	0.138091	0.121299	2.07928e+17	0.980824	0.188519	43.8416	33.0735	55.4467
1667	5.22814e+17	0.144558	0.808742	2.92492e+18	1.68897e+17	0.138051	0.12119	2.07948e+17	0.980607	0.188506	43.8387	33.0713	55.443
1668	5.22979e+17	0.144604	0.808696	2.92476e+18	1.68897e+17	0.138012	0.121081	2.07968e+17	0.980392	0.188494	43.8358	33.0691	55.4394
1669	5.23146e+17	0.14465	0.80865	2.92459e+18	1.68897e+17	0.137972	0.120972	2.07989e+17	0.980174	0.188481	43.8329	33.0669	55.4357
1670	5.23312e+17	0.144696	0.808604	2.92442e+18	1.68897e+17	0.137933	0.120863	2.08009e+17	0.979957	0.188469	43.83	33.0648	55.4321
1671	5.23477e+17	0.144742	0.808558	2.92426e+18	1.68897e+17	0.137893	0.120755	2.08028e+17	0.979743	0.188457	43.8272	33.0626	55.4285
1672	5.23645e+17	0.144788	0.808512	2.92409e+18	1.68897e+17	0.137853	0.120646	2.08049e+17	0.979523	0.188444	43.8243	33.0604	55.4248
1673	5.23812e+17	0.144834	0.808466	2.92392e+18	1.68897e+17	0.137814	0.120538	2.08069e+17	0.979306	0.188432	43.8214	33.0582	55.4212
1674	5.23977e+17	0.14488	0.80842	2.92376e+18	1.68897e+17	0.137775	0.120429	2.08089e+17	0.979091	0.18842	43.8186	33.0561	55.4176
1675	5.2414e+17	0.144925	0.808375	2.92359e+18	1.68897e+17	0.137736	0.120321	2.08108e+17	0.978879	0.188408	43.8157	33.054	55.414
1676	5.24307e+17	0.144971	0.808329	2.92343e+18	1.68897e+17	0.137696	0.120213	2.08129e+17	0.978662	0.188395	43.8129	33.0518	55.4104
1677	5.24472e+17	0.145017	0.808283	2.92326e+18	1.68897e+17	0.137657	0.120104	2.08148e+17	0.978447	0.188383	43.8101	33.0497	55.4068
1678	5.2464e+17	0.145063	0.808237	2.92309e+18	1.68897e+17	0.137617	0.119996	2.08168e+17	0.978229	0.188371	43.8072	33.0475	55.4032
1679	5.24809e+17	0.14511	0.80819	2.92292e+18	1.68897e+17	0.137577	0.119888	2.08189e+17	0.978009	0.188358	43.8043	33.0453	55.3995
1680	5.24974e+17	0.145156	0.808144	2.92276e+18	1.68897e+17	0.137538	0.119781	2.08209e+17	0.977794	0.188346	43.8014	33.0432	55.3959
1681	5.25145e+17	0.145203	0.808097	2.92259e+18	1.68897e+17	0.137498	0.119673	2.08229e+17	0.977572	0.188334	43.7985	33.041	55.3923
1682	5.25312e+17	0.145249	0.808051	2.92242e+18	1.68897e+17	0.137458	0.119565	2.08249e+17	0.977355	0.188321	43.7957	33.0388	55.3887
1683	5.25476e+17	0.145294	0.808006	2.92226e+18	1.68897e+17	0.13742	0.119458	2.08269e+17	0.977142	0.188309	43.7929	33.0367	55.3851
1684	5.25642e+17	0.14534	0.80796	2.92209e+18	1.68897e+17	0.137381	0.11935	2.08288e+17	0.976927	0.188297	43.7901	33.0346	55.3816
1685	5.25806e+17	0.145386	0.807914	2.92193e+18	1.68897e+17	0.137342	0.119243	2.08308e+17	0.976714	0.188285	43.7873	33.0325	55.378
1686	5.25977e+17	0.145433	0.807867	2.92176e+18	1.68897e+17	0.137302	0.119136	2.08328e+17	0.976491	0.188273	43.7844	33.0303	55.3744
1687	5.26141e+17	0.145478	0.807822	2.92159e+18	1.68897e+17	0.137263	0.119028	2.08348e+17	0.976278	0.188261	43.7816	33.0282	55.3708
1688	5.26311e+17	0.145525	0.807775	2.92142e+18	1.68897e+17	0.137223	0.118921	2.08368e+17	0.976058	0.188249	43.7787	33.0261	55.3672
1689	5.26479e+17	0.145572	0.807728	2.92125e+18	1.68897e+17	0.137183	0.118814	2.08388e+17	0.97584	0.188236	43.7759	33.0239	55.3636
1690	5.26649e+17	0.145619	0.807681	2.92108e+18	1.68897e+17	0.137143	0.118707	2.08408e+17	0.975619	0.188224	43.773	33.0217	55.36
1691	5.26817e+17	0.145665	0.807635	2.92092e+18	1.68897e+17	0.137104	0.118601	2.08428e+17	0.975401	0.188212	43.7702	33.0196	55.3564
1692	5.26984e+17	0.145711	0.807589	2.92075e+18	1.68897e+17	0.137065	0.118494	2.08448e+17	0.975186	0.1882	43.7674	33.0175	55.3529
1693	5.27152e+17	0.145758	0.807542	2.92058e+18	1.68897e+17	0.137025	0.118387	2.08468e+17	0.974968	0.188188	43.7645	33.0154	55.3493
1694	5.27322e+17	0.145805	0.807495	2.92041e+18	1.68897e+17	0.136985	0.118281	2.08488e+17	0.974747	0.188175	43.7617	33.0132	55.3457
1695	5.27489e+17	0.145851	0.807449	2.92024e+18	1.68897e+17	0.136946	0.118174	2.08508e+17	0.97453	0.188163	43.7589	33.0111	55.3421
1696	5.2766e+17	0.145898	0.807402	2.92007e+18	1.68897e+17	0.136906	0.118068	2.08528e+17	0.97431	0.188151	43.756	33.0089	55.3385
1697	5.2783e+17	0.145945	0.807355	2.9199e+18	1.68897e+17	0.136866	0.117962	2.08548e+17	0.97409	0.188139	43.7532	33.0068	55.3349
1698	5.28004e+17	0.145993	0.807307	2.91973e+18	1.68897e+17	0.136826	0.117856	2.08569e+17	0.973864	0.188126	43.7503	33.0046	55.3312
1699	5.28176e+17	0.146041	0.807259	2.91956e+18	1.68897e+17	0.136785	0.11775	2.08589e+17	0.973642	0.188114	43.7474	33.0024	55.3276
1700	5.28349e+17	0.146089	0.807211	2.91938e+18	1.68897e+17	0.136745	0.117644	2.08609e+17	0.973418	0.188101	43.7445	33.0002	55.3239
1701	5.28525e+17	0.146137	0.807163	2.91921e+18	1.68897e+17	0.136704	0.117538	2.0863e+17	0.97319	0.188089	43.7416	32.998	55.3202
1702	5.28698e+17	0.146185	0.807115	2.91904e+18	1.68897e+17	0.136663	0.117432	2.0865e+17	0.972966	0.188076	43.7387	32.9959	55.3166
1703	5.28869e+17	0.146233	0.807067	2.91886e+18	1.68897e+17	0.136623	0.117327	2.0867e+17	0.972745	0.188064	43.7358	32.9937	55.313
1704	5.2904e+17	0.14628	0.80702	2.91869e+18	1.68897e+17	0.136583	0.117221	2.0869e+17	0.972524	0.188052	43.733	32.9916	55.3094
1705	5.29213e+17	0.146328	0.806972	2.91852e+18	1.68897e+17	0.136543	0.117116	2.08711e+17	0.9723	0.18804	43.7301	32.9894	55.3058
1706	5.29384e+17	0.146375	0.806925	2.91835e+18	1.68897e+17	0.136503	0.11701	2.08731e+17	0.97208	0.188027	43.7273	32.9873	55.3022
1707	5.29556e+17	0.146423	0.806877	2.91818e+18	1.68897e+17	0.136463	0.116905	2.08751e+17	0.971858	0.188015	43.7245	32.9851	55.2986
1708	5.29732e+17	0.146471	0.806829	2.918e+18	1.68897e+17	0.136422	0.1168	2.08771e+17	0.971631	0.188003	43.7216	32.9829	55.2949
1709	5.29906e+17	0.146519	0.806781	2.91783e+18	1.68897e+17	0.136382	0.116695	2.08792e+17	0.971407	0.18799	43.7187	32.9808	55.2913
1710	5.3008e+17	0.146567	0.806733	2.91765e+18	1.68897e+17	0.136341	0.11659	2.08812e+17	0.971182	0.187978	43.7158	32.9786	55.2877
1711	5.3025e+17	0.146614	0.806686	2.91748e+18	1.68897e+17	0.136302	0.116485	2.08832e+17	0.970963	0.187966	43.713	32.9765	55.2841
1712	5.30421e+17	0.146662	0.806638	2.91731e+18	1.68897e+17	0.136262	0.11638	2.08852e+17	0.970742	0.187954	43.7102	32.9744	55.2806
1713	5.30591e+17	0.146709	0.806591	2.91714e+18	1.68897e+17	0.136223	0.116275	2.08871e+17	0.970523	0.187942	43.7074	32.9723	55.2771
1714	5.30761e+17	0.146756	0.806544	2.91697e+18	1.68897e+17	0.136183	0.116171	2.08891e+17	0.970304	0.18793	43.7046	32.9702	55.2735
1715	5.30933e+17	0.146803	0.806497	2.9168e+18	1.68897e+17	0.136143	0.116066	2.08911e+17	0.970082	0.187918	43.7018	32.968	55.27
1716	5.31108e+17	0.146852	0.806448	2.91663e+18	1.68897e+17	0.136103	0.115962	2.08931e+17	0.969856	0.187906	43.699	32.9659	55.2663
1717	5.31283e+17	0.1469	0.8064	2.91645e+18	1.68897e+17	0.136062	0.115858	2.08952e+17	0.969631	0.187893	43.6961	32.9637	55.2627
1718	5.31458e+17	0.146948	0.806352	2.91628e+18	1.68897e+17	0.136022	0.115753	2.08972e+17	0.969406	0.187881	43.6933	32.9616	55.2591
1719	5.31631e+17	0.146996	0.806304	2.9161e+18	1.68897e+17	0.135982	0.115649	2.08992e+17	0.969184	0.187869	43.6904	32.9595	55.2556
1720	5.31805e+17	0.147044	0.806256	2.91593e+18	1.68897e+17	0.135942	0.115545	2.09012e+17	0.96896	0.187857	43.6876	32.9573	55.252
1721	5.31974e+17	0.147091	0.806209	2.91576e+18	1.68897e+17	0.135902	0.115441	2.09032e+17	0.968742	0.187845	43.6849	32.9552	55.2485
1722	5.32145e+17	0.147138	0.806162	2.91559e+18	1.68897e+17	0.135863	0.115337	2.09051e+17	0.968523	0.187833	43.6821	32.9532	55.245
1723	5.32312e+17	0.147185	0.806115	2.91542e+18	1.68897e+17	0.135824	0.115234	2.09071e+17	0.968308	0.187821	43.6794	32.9511	55.2416
1724	5.32486e+17	0.147233	0.806067	2.91525e+18	1.68897e+17	0.135784	0.11513	2.09091e+17	0.968084	0.187809	43.6766	32.949	55.238
1725	5.32657e+17	0.14728	0.80602	2.91508e+18	1.68897e+17	0.135745	0.115026	2.0911e+17	0.967864	0.187797	43.6738	32.9469	55.2345
1726	5.32835e+17	0.147329	0.805971	2.9149e+18	1.68897e+17	0.135704	0.114923	2.09131e+17	0.967636	0.187785	43.6709	32.9447	55.2309
1727	5.33005e+17	0.147376	0.805924	2.91473e+18	1.68897e+17	0.135665	0.11482	2.0915e+17	0.967418	0.187773	43.6682	32.9427	55.2274
1728	5.33179e+17	0.147424	0.805876	2.91455e+18	1.68897e+17	0.135625	0.114716	2.0917e+17	0.967194	0.187761	43.6654	32.9405	55.2239
1729	5.33354e+17	0.147473	0.805827	2.91438e+18	1.68897e+17	0.135585	0.114613	2.0919e+17	0.96697	0.187749	43.6626	32.9384	55.2203
1730	5.33525e+17	0.14752	0.80578	2.91421e+18	1.68897e+17	0.135545	0.11451	2.0921e+17	0.96675	0.187737	43.6598	32.9364	55.2168
1731	5.337e+17	0.147568	0.805732	2.91403e+18	1.68897e+17	0.135505	0.114407	2.0923e+17	0.966525	0.187725	43.657	32.9342	55.2133
1732	5.33872e+17	0.147616	0.805684	2.91386e+18	1.68897e+17	0.135466	0.114304	2.0925e+17	0.966305	0.187713	43.6543	32.9322	55.2098
1733	5.34049e+17	0.147665	0.805635	2.91369e+18	1.68897e+17	0.135425	0.114201	2.0927e+17	0.966079	0.187701	43.6514	32.93	55.2062
1734	5.34226e+17	0.147714	0.805586	2.91351e+18	1.68897e+17	0.135384	0.114098	2.0929e+17	0.965852	0.187689	43.6486	32.9279	55.2026
1735	5.34395e+17	0.14776	0.80554	2.91334e+18	1.68897e+17	0.135346	0.113996	2.09309e+17	0.965636	0.187677	43.6459	32.9259	55.1992
1736	5.34568e+17	0.147808	0.805492	2.91317e+18	1.68897e+17	0.135306	0.113893	2.09329e+17	0.965414	0.187666	43.6431	32.9238	55.1957
1737	5.34739e+17	0.147856	0.805444	2.91299e+18	1.68897e+17	0.135267	0.113791	2.09349e+17	0.965194	0.187654	43.6404	32.9217	55.1923
1738	5.34912e+17	0.147903	0.805397	2.91282e+18	1.68897e+17	0.135227	0.113688	2.09368e+17	0.964973	0.187642	43.6377	32.9196	55.1888
1739	5.35087e+17	0.147952	0.805348	2.91265e+18	1.68897e+17	0.135187	0.113586	2.09388e+17	0.964749	0.18763	43.6349	32.9175	55.1853
1740	5.35256e+17	0.147999	0.805301	2.91248e+18	1.68897e+17	0.135149	0.113484	2.09407e+17	0.964532	0.187618	43.6322	32.9155	55.1819
1741	5.3543e+17	0.148047	0.805253	2.9123e+18	1.68897e+17	0.135109	0.113382	2.09427e+17	0.96431	0.187607	43.6294	32.9134	55.1784
1742	5.356e+17	0.148094	0.805206	2.91213e+18	1.68897e+17	0.13507	0.11328	2.09446e+17	0.964092	0.187595	43.6267	32.9114	55.175
1743	5.35774e+17	0.148142	0.805158	2.91196e+18	1.68897e+17	0.13503	0.113178	2.09466e+17	0.96387	0.187583	43.624	32.9093	55.1715
1744	5.35951e+17	0.148191	0.805109	2.91178e+18	1.68897e+17	0.13499	0.113076	2.09486e+17	0.963644	0.187571	43.6212	32.9072	55.168
1745	5.36127e+17	0.148239	0.805061	2.91161e+18	1.68897e+17	0.13495	0.112974	2.09506e+17	0.96342	0.187559	43.6184	32.9051	55.1645
1746	5.3631e+17	0.14829	0.80501	2.91142e+18	1.68897e+17	0.134908	0.112873	2.09527e+17	0.963185	0.187547	43.6155	32.903	55.1608
1747	5.36484e+17	0.148338	0.804962	2.91125e+18	1.68897e+17	0.134869	0.112771	2.09546e+17	0.962963	0.187535	43.6128	32.9009	55.1574
1748	5.36657e+17	0.148386	0.804914	2.91108e+18	1.68897e+17	0.134829	0.11267	2.09566e+17	0.962742	0.187523	43.6101	32.8988	55.1539
1749	5.36835e+17	0.148435	0.804865	2.9109e+18	1.68897e+17	0.134789	0.112568	2.09586e+17	0.962516	0.187511	43.6073	32.8967	55.1504
1750	5.37009e+17	0.148483	0.804817	2.91072e+18	1.68897e+17	0.13475	0.112467	2.09605e+17	0.962293	0.1875	43.6046	32.8947	55.147
1751	5.37182e+17	0.148531	0.804769	2.91055e+18	1.68897e+17	0.13471	0.112366	2.09625e+17	0.962072	0.187488	43.6019	32.8926	55.1435
1752	5.37358e+17	0.14858	0.80472	2.91038e+18	1.68897e+17	0.13467	0.112265	2.09645e+17	0.961848	0.187476	43.5991	32.8906	55.1401
1753	5.3753e+17	0.148627	0.804673	2.9102e+18	1.68897e+17	0.134631	0.112164	2.09664e+17	0.961629	0.187465	43.5964	32.8885	55.1367
1754	5.37707e+17	0.148676	0.804624	2.91003e+18	1.68897e+17	0.134591	0.112063	2.09684e+17	0.961404	0.187453	43.5937	32.8865	55.1332
1755	5.37883e+17	0.148725	0.804575	2.90985e+18	1.68897e+17	0.134551	0.111962	2.09703e+17	0.961179	0.187441	43.5909	32.8844	55.1297
1756	5.38063e+17	0.148775	0.804525	2.90967e+18	1.68897e+17	0.134511	0.111862	2.09724e+17	0.96095	0.187429	43.5881	32.8823	55.1262
1757	5.38239e+17	0.148823	0.804477	2.90949e+18	1.68897e+17	0.134471	0.111761	2.09743e+17	0.960726	0.187417	43.5854	32.8802	55.1227
1758	5.38417e+17	0.148873	0.804427	2.90932e+18	1.68897e+17	0.134431	0.11166	2.09763e+17	0.960499	0.187405	43.5826	32.8781	55.1192
1759	5.38598e+17	0.148923	0.804377	2.90914e+18	1.68897e+17	0.13439	0.11156	2.09783e+17	0.960269	0.187393	43.5798	32.876	55.1157
1760	5.38776e+17	0.148972	0.804328	2.90896e+18	1.68897e+17	0.13435	0.11146	2.09803e+17	0.960043	0.187381	43.5771	32.8739	55.1122
1761	5.3895e+17	0.14902	0.80428	2.90878e+18	1.68897e+17	0.13431	0.111359	2.09823e+17	0.959821	0.18737	43.5744	32.8719	55.1088
1762	5.39127e+17	0.149069	0.804231	2.90861e+18	1.68897e+17	0.13427	0.111259	2.09842e+17	0.959596	0.187358	43.5716	32.8698	55.1053
1763	5.39305e+17	0.149118	0.804182	2.90843e+18	1.68897e+17	0.13423	0.111159	2.09862e+17	0.95937	0.187346	43.5689	32.8678	55.1019
1764	5.39486e+17	0.149168	0.804132	2.90825e+18	1.68897e+17	0.13419	0.111059	2.09882e+17	0.95914	0.187334	43.5661	32.8657	55.0983
1765	5.39663e+17	0.149217	0.804083	2.90807e+18	1.68897e+17	0.13415	0.110959	2.09902e+17	0.958915	0.187323	43.5634	32.8636	55.0949
1766	5.39843e+17	0.149267	0.804033	2.90789e+18	1.68897e+17	0.134109	0.110859	2.09922e+17	0.958686	0.187311	43.5606	32.8615	55.0914
1767	5.40021e+17	0.149316	0.803984	2.90771e+18	1.68897e+17	0.134069	0.11076	2.09941e+17	0.958461	0.187299	43.5579	32.8595	55.0879
1768	5.40204e+17	0.149367	0.803933	2.90753e+18	1.68897e+17	0.134028	0.11066	2.09962e+17	0.958229	0.187287	43.5551	32.8573	55.0844
1769	5.40385e+17	0.149417	0.803883	2.90735e+18	1.68897e+17	0.133988	0.11056	2.09982e+17	0.957999	0.187275	43.5523	32.8553	55.0809
1770	5.40566e+17	0.149467	0.803833	2.90717e+18	1.68897e+17	0.133947	0.110461	2.10002e+17	0.95777	0.187263	43.5496	32.8532	55.0774
1771	5.40745e+17	0.149516	0.803784	2.90699e+18	1.68897e+17	0.133907	0.110362	2.10022e+17	0.957543	0.187251	43.5468	32.8511	55.0739
1772	5.40926e+17	0.149566	0.803734	2.90681e+18	1.68897e+17	0.133866	0.110262	2.10041e+17	0.957314	0.187239	43.5441	32.849	55.0704
1773	5.411e+17	0.149614	0.803686	2.90663e+18	1.68897e+17	0.133827	0.110163	2.10061e+17	0.957093	0.187228	43.5414	32.847	55.0671
1774	5.41281e+17	0.149664	0.803636	2.90645e+18	1.68897e+17	0.133787	0.110064	2.10081e+17	0.956864	0.187216	43.5387	32.845	55.0636
1775	5.4146e+17	0.149714	0.803586	2.90627e+18	1.68897e+17	0.133747	0.109965	2.101e+17	0.956636	0.187205	43.5359	32.8429	55.0601
1776	5.41643e+17	0.149765	0.803535	2.90609e+18	1.68897e+17	0.133706	0.109866	2.1012e+17	0.956405	0.187193	43.5332	32.8408	55.0566
1777	5.41819e+17	0.149813	0.803487	2.90591e+18	1.68897e+17	0.133666	0.109767	2.1014e+17	0.956183	0.187181	43.5305	32.8388	55.0533
1778	5.42e+17	0.149863	0.803437	2.90573e+18	1.68897e+17	0.133626	0.109668	2.1016e+17	0.955953	0.187169	43.5277	32.8367	55.0498
1779	5.42181e+17	0.149913	0.803387	2.90555e+18	1.68897e+17	0.133586	0.10957	2.10179e+17	0.955724	0.187158	43.525	32.8347	55.0463
1780	5.42362e+17	0.149963	0.803337	2.90537e+18	1.68897e+17	0.133545	0.109471	2.10199e+17	0.955496	0.187146	43.5223	32.8326	55.0429
1781	5.4254e+17	0.150012	0.803288	2.90519e+18	1.68897e+17	0.133506	0.109373	2.10219e+17	0.955271	0.187134	43.5196	32.8306	55.0395
1782	5.42724e+17	0.150063	0.803237	2.90501e+18	1.68897e+17	0.133465	0.109274	2.10239e+17	0.955038	0.187122	43.5168	32.8285	55.036
1783	5.42905e+17	0.150114	0.803186	2.90483e+18	1.68897e+17	0.133424	0.109176	2.10259e+17	0.954809	0.187111	43.5141	32.8264	55.0325
1784	5.43088e+17	0.150164	0.803136	2.90465e+18	1.68897e+17	0.133383	0.109078	2.10279e+17	0.954578	0.187099	43.5113	32.8244	55.0291
1785	5.43267e+17	0.150214	0.803086	2.90447e+18	1.68897e+17	0.133344	0.10898	2.10298e+17	0.954353	0.187087	43.5087	32.8223	55.0257
1786	5.43449e+17	0.150264	0.803036	2.90428e+18	1.68897e+17	0.133303	0.108882	2.10318e+17	0.954122	0.187075	43.5059	32.8203	55.0222
1787	5.43634e+17	0.150315	0.802985	2.9041e+18	1.68897e+17	0.133262	0.108784	2.10338e+17	0.953889	0.187064	43.5032	32.8182	55.0187
1788	5.4382e+17	0.150367	0.802933	2.90391e+18	1.68897e+17	0.133221	0.108686	2.10358e+17	0.953655	0.187052	43.5004	32.8161	55.0152
1789	5.44004e+17	0.150417	0.802883	2.90373e+18	1.68897e+17	0.13318	0.108588	2.10378e+17	0.953422	0.18704	43.4976	32.814	55.0117
1790	5.44189e+17	0.150469	0.802831	2.90354e+18	1.68897e+17	0.133139	0.10849	2.10398e+17	0.95319	0.187028	43.4949	32.8119	55.0082
1791	5.44373e+17	0.150519	0.802781	2.90336e+18	1.68897e+17	0.133098	0.108393	2.10418e+17	0.952958	0.187016	43.4921	32.8099	55.0048
1792	5.44561e+17	0.150571	0.802729	2.90317e+18	1.68897e+17	0.133057	0.108295	2.10439e+17	0.952721	0.187004	43.4893	32.8077	55.0012
1793	5.44742e+17	0.150621	0.802679	2.90299e+18	1.68897e+17	0.133017	0.108198	2.10458e+17	0.952493	0.186993	43.4867	32.8057	54.9978
1794	5.44931e+17	0.150674	0.802626	2.9028e+18	1.68897e+17	0.132975	0.108101	2.10479e+17	0.952256	0.186981	43.4839	32.8036	54.9943
1795	5.45119e+17	0.150726	0.802574	2.90261e+18	1.68897e+17	0.132933	0.108003	2.10499e+17	0.952019	0.186969	43.4811	32.8015	54.9907
1796	5.4531e+17	0.150779	0.802521	2.90242e+18	1.68897e+17	0.132891	0.107906	2.1052e+17	0.951778	0.186956	43.4782	32.7994	54.9872
1797	5.45502e+17	0.150831	0.802469	2.90223e+18	1.68897e+17	0.132849	0.107809	2.1054e+17	0.951538	0.186944	43.4754	32.7972	54.9836
1798	5.45694e+17	0.150885	0.802415	2.90204e+18	1.68897e+17	0.132806	0.107712	2.10561e+17	0.951296	0.186932	43.4726	32.7951	54.98
1799	5.45884e+17	0.150937	0.802363	2.90185e+18	1.68897e+17	0.132764	0.107615	2.10582e+17	0.951057	0.18692	43.4698	32.793	54.9764
1800	5.4608e+17	0.150991	0.802309	2.90165e+18	1.68897e+17	0.132721	0.107518	2.10603e+17	0.950811	0.186908	43.4669	32.7908	54.9728
1801	5.46274e+17	0.151045	0.802255	2.90146e+18	1.68897e+17	0.132679	0.107422	2.10623e+17	0.950568	0.186895	43.464	32.7886	54.9692
1802	5.46465e+17	0.151098	0.802202	2.90127e+18	1.68897e+17	0.132636	0.107325	2.10644e+17	0.950327	0.186883	43.4612	32.7865	54.9656
1803	5.46653e+17	0.15115	0.80215	2.90108e+18	1.68897e+17	0.132595	0.107228	2.10664e+17	0.950092	0.186871	43.4584	32.7844	54.9622
1804	5.4684e+17	0.151202	0.802098	2.90089e+18	1.68897e+17	0.132554	0.107132	2.10684e+17	0.949857	0.186859	43.4557	32.7824	54.9587
1805	5.47028e+17	0.151254	0.802046	2.90071e+18	1.68897e+17	0.132513	0.107036	2.10704e+17	0.949621	0.186848	43.4529	32.7803	54.9552
1806	5.47223e+17	0.151307	0.801993	2.90051e+18	1.68897e+17	0.13247	0.106939	2.10725e+17	0.949378	0.186835	43.4501	32.7781	54.9516
1807	5.47412e+17	0.15136	0.80194	2.90032e+18	1.68897e+17	0.132429	0.106843	2.10745e+17	0.949141	0.186824	43.4473	32.7761	54.9481
1808	5.47603e+17	0.151413	0.801887	2.90013e+18	1.68897e+17	0.132387	0.106747	2.10766e+17	0.948901	0.186812	43.4446	32.774	54.9446
1809	5.47791e+17	0.151464	0.801836	2.89994e+18	1.68897e+17	0.132346	0.106651	2.10786e+17	0.948666	0.1868	43.4418	32.7719	54.9411
1810	5.4798e+17	0.151517	0.801783	2.89975e+18	1.68897e+17	0.132304	0.106555	2.10806e+17	0.948429	0.186788	43.4391	32.7698	54.9376
1811	5.48168e+17	0.151569	0.801731	2.89957e+18	1.68897e+17	0.132263	0.106459	2.10826e+17	0.948195	0.186776	43.4363	32.7678	54.9342
1812	5.48358e+17	0.151621	0.801679	2.89938e+18	1.68897e+17	0.132221	0.106363	2.10846e+17	0.947956	0.186764	43.4336	32.7657	54.9307
1813	5.48545e+17	0.151673	0.801627	2.89919e+18	1.68897e+17	0.13218	0.106268	2.10866e+17	0.947722	0.186753	43.4309	32.7636	54.9273
1814	5.48733e+17	0.151725	0.801575	2.899e+18	1.68897e+17	0.13214	0.106172	2.10886e+17	0.947488	0.186741	43.4281	32.7616	54.9238
1815	5.48918e+17	0.151776	0.801524	2.89882e+18	1.68897e+17	0.132099	0.106077	2.10906e+17	0.947257	0.18673	43.4255	32.7596	54.9204
1816	5.49103e+17	0.151827	0.801473	2.89863e+18	1.68897e+17	0.132059	0.105981	2.10925e+17	0.947026	0.186718	43.4228	32.7575	54.9171
1817	5.49286e+17	0.151878	0.801422	2.89845e+18	1.68897e+17	0.132019	0.105886	2.10945e+17	0.946797	0.186707	43.4201	32.7556	54.9137
1818	5.49475e+17	0.15193	0.80137	2.89826e+18	1.68897e+17	0.131978	0.105791	2.10965e+17	0.94656	0.186695	43.4174	32.7535	54.9103
1819	5.4966e+17	0.151981	0.801319	2.89807e+18	1.68897e+17	0.131937	0.105695	2.10984e+17	0.94633	0.186683	43.4148	32.7515	54.9069
1820	5.49847e+17	0.152033	0.801267	2.89789e+18	1.68897e+17	0.131897	0.1056	2.11004e+17	0.946097	0.186672	43.4121	32.7495	54.9035
1821	5.50029e+17	0.152083	0.801217	2.89771e+18	1.68897e+17	0.131857	0.105505	2.11023e+17	0.94587	0.186661	43.4095	32.7475	54.9002
1822	5.50213e+17	0.152134	0.801166	2.89752e+18	1.68897e+17	0.131817	0.10541	2.11043e+17	0.94564	0.186649	43.4068	32.7455	54.8969
1823	5.50398e+17	0.152185	0.801115	2.89734e+18	1.68897e+17	0.131777	0.105316	2.11062e+17	0.94541	0.186638	43.4042	32.7435	54.8935
1824	5.50584e+17	0.152237	0.801063	2.89715e+18	1.68897e+17	0.131737	0.105221	2.11082e+17	0.945178	0.186627	43.4015	32.7415	54.8902
1825	5.50768e+17	0.152288	0.801012	2.89697e+18	1.68897e+17	0.131697	0.105126	2.11101e+17	0.944949	0.186615	43.3989	32.7395	54.8868
1826	5.50952e+17	0.152339	0.800961	2.89678e+18	1.68897e+17	0.131657	0.105032	2.1112e+17	0.94472	0.186604	43.3963	32.7375	54.8835
1827	5.51133e+17	0.152389	0.800911	2.8966e+18	1.68897e+17	0.131618	0.104937	2.11139e+17	0.944495	0.186593	43.3937	32.7356	54.8802
1828	5.5132e+17	0.15244	0.80086	2.89641e+18	1.68897e+17	0.131577	0.104843	2.11159e+17	0.944262	0.186581	43.391	32.7336	54.8769
1829	5.51505e+17	0.152491	0.800809	2.89623e+18	1.68897e+17	0.131537	0.104748	2.11178e+17	0.944033	0.18657	43.3884	32.7316	54.8736
1830	5.51689e+17	0.152542	0.800758	2.89604e+18	1.68897e+17	0.131497	0.104654	2.11198e+17	0.943803	0.186559	43.3858	32.7296	54.8702
1831	5.51871e+17	0.152593	0.800707	2.89586e+18	1.68897e+17	0.131458	0.10456	2.11217e+17	0.943577	0.186548	43.3832	32.7277	54.867
1832	5.52057e+17	0.152644	0.800656	2.89568e+18	1.68897e+17	0.131418	0.104466	2.11236e+17	0.943346	0.186536	43.3806	32.7257	54.8636
1833	5.52244e+17	0.152696	0.800604	2.89549e+18	1.68897e+17	0.131377	0.104372	2.11256e+17	0.943114	0.186525	43.3779	32.7237	54.8603
1834	5.52428e+17	0.152747	0.800553	2.89531e+18	1.68897e+17	0.131338	0.104278	2.11275e+17	0.942885	0.186514	43.3753	32.7217	54.857
1835	5.52614e+17	0.152798	0.800502	2.89512e+18	1.68897e+17	0.131298	0.104184	2.11294e+17	0.942654	0.186503	43.3727	32.7198	54.8537
1836	5.52799e+17	0.152849	0.800451	2.89493e+18	1.68897e+17	0.131258	0.104091	2.11314e+17	0.942425	0.186491	43.3701	32.7178	54.8504
1837	5.52982e+17	0.1529	0.8004	2.89475e+18	1.68897e+17	0.131218	0.103997	2.11333e+17	0.942198	0.18648	43.3675	32.7158	54.8471
1838	5.53166e+17	0.152951	0.800349	2.89457e+18	1.68897e+17	0.131179	0.103903	2.11352e+17	0.94197	0.186469	43.3649	32.7139	54.8439
1839	5.53349e+17	0.153001	0.800299	2.89438e+18	1.68897e+17	0.131139	0.10381	2.11371e+17	0.941743	0.186458	43.3624	32.712	54.8406
1840	5.53533e+17	0.153052	0.800248	2.8942e+18	1.68897e+17	0.1311	0.103717	2.1139e+17	0.941514	0.186447	43.3598	32.71	54.8374
1841	5.53718e+17	0.153103	0.800197	2.89402e+18	1.68897e+17	0.13106	0.103623	2.11409e+17	0.941286	0.186436	43.3572	32.7081	54.8341
1842	5.53898e+17	0.153153	0.800147	2.89384e+18	1.68897e+17	0.131021	0.10353	2.11428e+17	0.941063	0.186425	43.3547	32.7061	54.8309
1843	5.54085e+17	0.153205	0.800095	2.89365e+18	1.68897e+17	0.130981	0.103437	2.11447e+17	0.940831	0.186414	43.352	32.7042	54.8276
1844	5.54271e+17	0.153256	0.800044	2.89346e+18	1.68897e+17	0.130941	0.103344	2.11466e+17	0.940601	0.186403	43.3495	32.7022	54.8243
1845	5.54452e+17	0.153306	0.799994	2.89328e+18	1.68897e+17	0.130903	0.103251	2.11485e+17	0.940377	0.186392	43.3469	32.7003	54.8211
1846	5.54642e+17	0.153359	0.799941	2.89309e+18	1.68897e+17	0.130862	0.103158	2.11504e+17	0.940142	0.18638	43.3443	32.6983	54.8178
1847	5.54829e+17	0.153411	0.799889	2.8929e+18	1.68897e+17	0.130822	0.103065	2.11524e+17	0.939911	0.186369	43.3417	32.6964	54.8145
1848	5.55015e+17	0.153462	0.799838	2.89272e+18	1.68897e+17	0.130782	0.102972	2.11543e+17	0.939681	0.186358	43.3391	32.6944	54.8112
1849	5.55201e+17	0.153513	0.799787	2.89253e+18	1.68897e+17	0.130742	0.10288	2.11562e+17	0.939452	0.186347	43.3365	32.6925	54.808
1850	5.55385e+17	0.153564	0.799736	2.89235e+18	1.68897e+17	0.130703	0.102787	2.11581e+17	0.939224	0.186336	43.334	32.6905	54.8047
1851	5.55572e+17	0.153616	0.799684	2.89216e+18	1.68897e+17	0.130663	0.102695	2.116e+17	0.938993	0.186325	43.3314	32.6886	54.8015
1852	5.55759e+17	0.153668	0.799632	2.89197e+18	1.68897e+17	0.130623	0.102602	2.11619e+17	0.938762	0.186314	43.3288	32.6866	54.7982
1853	5.55947e+17	0.15372	0.79958	2.89179e+18	1.68897e+17	0.130583	0.10251	2.11639e+17	0.938531	0.186303	43.3262	32.6847	54.7949
1854	5.56128e+17	0.15377	0.79953	2.89161e+18	1.68897e+17	0.130544	0.102418	2.11657e+17	0.938307	0.186292	43.3237	32.6828	54.7918
1855	5.56315e+17	0.153821	0.799479	2.89142e+18	1.68897e+17	0.130505	0.102326	2.11676e+17	0.938077	0.186281	43.3211	32.6809	54.7885
1856	5.56499e+17	0.153872	0.799428	2.89123e+18	1.68897e+17	0.130465	0.102234	2.11695e+17	0.93785	0.18627	43.3186	32.679	54.7853
1857	5.5668e+17	0.153922	0.799378	2.89105e+18	1.68897e+17	0.130427	0.102142	2.11714e+17	0.937626	0.186259	43.3161	32.6771	54.7822
1858	5.56868e+17	0.153974	0.799326	2.89087e+18	1.68897e+17	0.130387	0.10205	2.11733e+17	0.937396	0.186248	43.3136	32.6751	54.7789
1859	5.57051e+17	0.154025	0.799275	2.89068e+18	1.68897e+17	0.130348	0.101958	2.11752e+17	0.93717	0.186237	43.311	32.6732	54.7757
1860	5.57239e+17	0.154077	0.799223	2.89049e+18	1.68897e+17	0.130308	0.101866	2.11771e+17	0.936938	0.186226	43.3085	32.6713	54.7725
1861	5.57426e+17	0.154129	0.799171	2.89031e+18	1.68897e+17	0.130268	0.101775	2.1179e+17	0.936708	0.186215	43.3059	32.6694	54.7692
1862	5.57613e+17	0.15418	0.79912	2.89012e+18	1.68897e+17	0.130229	0.101683	2.11809e+17	0.936478	0.186204	43.3034	32.6674	54.766
1863	5.578e+17	0.154232	0.799068	2.88993e+18	1.68897e+17	0.130189	0.101592	2.11828e+17	0.936248	0.186193	43.3008	32.6655	54.7628
1864	5.57993e+17	0.154285	0.799015	2.88974e+18	1.68897e+17	0.130148	0.1015	2.11847e+17	0.936012	0.186182	43.2982	32.6635	54.7595
1865	5.58179e+17	0.154337	0.798963	2.88955e+18	1.68897e+17	0.130109	0.101409	2.11866e+17	0.935783	0.186171	43.2957	32.6616	54.7563
1866	5.5837e+17	0.15439	0.79891	2.88936e+18	1.68897e+17	0.130069	0.101318	2.11886e+17	0.935548	0.18616	43.2931	32.6597	54.753
1867	5.58556e+17	0.154441	0.798859	2.88918e+18	1.68897e+17	0.130029	0.101227	2.11904e+17	0.93532	0.186149	43.2905	32.6578	54.7498
1868	5.58746e+17	0.154494	0.798806	2.88899e+18	1.68897e+17	0.129989	0.101136	2.11924e+17	0.935086	0.186138	43.288	32.6558	54.7465
1869	5.58936e+17	0.154546	0.798754	2.8888e+18	1.68897e+17	0.129949	0.101045	2.11943e+17	0.934854	0.186127	43.2854	32.6539	54.7433
1870	5.59119e+17	0.154597	0.798703	2.88861e+18	1.68897e+17	0.12991	0.100954	2.11961e+17	0.934629	0.186117	43.2829	32.652	54.7402
1871	5.59309e+17	0.154649	0.798651	2.88842e+18	1.68897e+17	0.12987	0.100863	2.11981e+17	0.934396	0.186106	43.2804	32.6501	54.7369
1872	5.59498e+17	0.154702	0.798598	2.88824e+18	1.68897e+17	0.12983	0.100772	2.12e+17	0.934164	0.186095	43.2778	32.6482	54.7337
1873	5.59685e+17	0.154753	0.798547	2.88805e+18	1.68897e+17	0.129791	0.100681	2.12018e+17	0.933935	0.186084	43.2753	32.6463	54.7305
1874	5.59872e+17	0.154805	0.798495	2.88786e+18	1.68897e+17	0.129752	0.100591	2.12037e+17	0.933706	0.186073	43.2728	32.6444	54.7273
1875	5.60058e+17	0.154856	0.798444	2.88768e+18	1.68897e+17	0.129713	0.1005	2.12056e+17	0.933479	0.186062	43.2703	32.6425	54.7242
1876	5.60243e+17	0.154907	0.798393	2.88749e+18	1.68897e+17	0.129674	0.10041	2.12074e+17	0.933252	0.186052	43.2678	32.6406	54.721
1877	5.6043e+17	0.154959	0.798341	2.8873e+18	1.68897e+17	0.129634	0.10032	2.12093e+17	0.933022	0.186041	43.2653	32.6387	54.7179
1878	5.6062e+17	0.155012	0.798288	2.88711e+18	1.68897e+17	0.129594	0.100229	2.12112e+17	0.932791	0.18603	43.2628	32.6368	54.7147
1879	5.6081e+17	0.155064	0.798236	2.88692e+18	1.68897e+17	0.129554	0.100139	2.12131e+17	0.932558	0.186019	43.2602	32.6349	54.7114
1880	5.60999e+17	0.155116	0.798184	2.88673e+18	1.68897e+17	0.129515	0.100049	2.1215e+17	0.932327	0.186008	43.2577	32.633	54.7082
1881	5.61185e+17	0.155168	0.798132	2.88655e+18	1.68897e+17	0.129476	0.0999592	2.12169e+17	0.9321	0.185997	43.2552	32.6311	54.7051
1882	5.61376e+17	0.155221	0.798079	2.88636e+18	1.68897e+17	0.129436	0.0998692	2.12188e+17	0.931867	0.185986	43.2527	32.6292	54.7019
1883	5.61562e+17	0.155272	0.798028	2.88617e+18	1.68897e+17	0.129397	0.0997794	2.12207e+17	0.931639	0.185976	43.2502	32.6273	54.6988
1884	5.61752e+17	0.155325	0.797975	2.88598e+18	1.68897e+17	0.129357	0.0996896	2.12225e+17	0.931408	0.185965	43.2477	32.6254	54.6956
1885	5.61941e+17	0.155377	0.797923	2.88579e+18	1.68897e+17	0.129318	0.0995999	2.12244e+17	0.931177	0.185954	43.2452	32.6235	54.6924
1886	5.62125e+17	0.155428	0.797872	2.88561e+18	1.68897e+17	0.129279	0.0995103	2.12263e+17	0.930952	0.185944	43.2427	32.6217	54.6893
1887	5.62314e+17	0.15548	0.79782	2.88542e+18	1.68897e+17	0.12924	0.0994208	2.12281e+17	0.930722	0.185933	43.2402	32.6198	54.6862
1888	5.62507e+17	0.155533	0.797767	2.88523e+18	1.68897e+17	0.129199	0.0993314	2.12301e+17	0.930487	0.185922	43.2377	32.6179	54.6829
1889	5.62695e+17	0.155585	0.797715	2.88504e+18	1.68897e+17	0.12916	0.099242	2.12319e+17	0.930257	0.185911	43.2352	32.616	54.6798
1890	5.6288e+17	0.155637	0.797663	2.88485e+18	1.68897e+17	0.129121	0.0991528	2.12338e+17	0.930032	0.185901	43.2327	32.6142	54.6767
1891	5.63065e+17	0.155688	0.797612	2.88467e+18	1.68897e+17	0.129083	0.0990636	2.12356e+17	0.929806	0.18589	43.2303	32.6123	54.6736
1892	5.63257e+17	0.155741	0.797559	2.88448e+18	1.68897e+17	0.129043	0.0989744	2.12375e+17	0.929573	0.185879	43.2278	32.6104	54.6704
1893	5.63442e+17	0.155792	0.797508	2.88429e+18	1.68897e+17	0.129004	0.0988854	2.12393e+17	0.929348	0.185869	43.2254	32.6086	54.6674
1894	5.63629e+17	0.155844	0.797456	2.8841e+18	1.68897e+17	0.128966	0.0987964	2.12412e+17	0.92912	0.185858	43.2229	32.6067	54.6643
1895	5.63816e+17	0.155895	0.797405	2.88392e+18	1.68897e+17	0.128927	0.0987076	2.1243e+17	0.928893	0.185848	43.2204	32.6049	54.6612
1896	5.64007e+17	0.155948	0.797352	2.88373e+18	1.68897e+17	0.128887	0.0986188	2.12449e+17	0.928661	0.185837	43.218	32.603	54.658
1897	5.64193e+17	0.156	0.7973	2.88354e+18	1.68897e+17	0.128848	0.0985301	2.12467e+17	0.928435	0.185827	43.2155	32.6012	54.6549
1898	5.64383e+17	0.156052	0.797248	2.88335e+18	1.68897e+17	0.128809	0.0984414	2.12486e+17	0.928204	0.185816	43.213	32.5993	54.6518
1899	5.64571e+17	0.156104	0.797196	2.88316e+18	1.68897e+17	0.12877	0.0983529	2.12505e+17	0.927976	0.185806	43.2106	32.5975	54.6487
1900	5.6476e+17	0.156156	0.797144	2.88297e+18	1.68897e+17	0.128731	0.0982644	2.12523e+17	0.927746	0.185795	43.2081	32.5956	54.6456
1901	5.64951e+17	0.156209	0.797091	2.88278e+18	1.68897e+17	0.128691	0.098176	2.12542e+17	0.927514	0.185784	43.2056	32.5937	54.6424
1902	5.65144e+17	0.156262	0.797038	2.88259e+18	1.68897e+17	0.128651	0.0980877	2.12561e+17	0.927281	0.185773	43.2031	32.5918	54.6393
1903	5.65331e+17	0.156314	0.796986	2.8824e+18	1.68897e+17	0.128613	0.0979994	2.12579e+17	0.927054	0.185763	43.2007	32.59	54.6362
1904	5.65517e+17	0.156366	0.796934	2.88222e+18	1.68897e+17	0.128574	0.0979113	2.12597e+17	0.926828	0.185753	43.1983	32.5882	54.6331
1905	5.65706e+17	0.156418	0.796882	2.88203e+18	1.68897e+17	0.128535	0.0978232	2.12616e+17	0.926599	0.185742	43.1958	32.5863	54.63
1906	5.65898e+17	0.156471	0.796829	2.88184e+18	1.68897e+17	0.128495	0.0977352	2.12635e+17	0.926366	0.185731	43.1934	32.5845	54.6269
1907	5.66089e+17	0.156524	0.796776	2.88164e+18	1.68897e+17	0.128456	0.0976473	2.12653e+17	0.926135	0.185721	43.1909	32.5826	54.6238
1908	5.66282e+17	0.156577	0.796723	2.88145e+18	1.68897e+17	0.128416	0.0975594	2.12672e+17	0.925901	0.18571	43.1884	32.5807	54.6206
1909	5.66469e+17	0.156629	0.796671	2.88127e+18	1.68897e+17	0.128378	0.0974717	2.1269e+17	0.925676	0.1857	43.186	32.5789	54.6176
1910	5.66658e+17	0.156681	0.796619	2.88108e+18	1.68897e+17	0.128339	0.097384	2.12709e+17	0.925446	0.185689	43.1836	32.5771	54.6145
1911	5.66847e+17	0.156733	0.796567	2.88089e+18	1.68897e+17	0.1283	0.0972964	2.12727e+17	0.925218	0.185679	43.1811	32.5752	54.6114
1912	5.67037e+17	0.156786	0.796514	2.8807e+18	1.68897e+17	0.128261	0.0972088	2.12746e+17	0.924989	0.185668	43.1787	32.5734	54.6084
1913	5.67224e+17	0.156838	0.796462	2.88051e+18	1.68897e+17	0.128222	0.0971214	2.12764e+17	0.924762	0.185658	43.1763	32.5716	54.6053
1914	5.67412e+17	0.15689	0.79641	2.88032e+18	1.68897e+17	0.128184	0.097034	2.12782e+17	0.924535	0.185648	43.1739	32.5698	54.6023
1915	5.67602e+17	0.156942	0.796358	2.88013e+18	1.68897e+17	0.128145	0.0969467	2.12801e+17	0.924306	0.185637	43.1715	32.568	54.5992
1916	5.6779e+17	0.156994	0.796306	2.87994e+18	1.68897e+17	0.128106	0.0968595	2.12819e+17	0.924078	0.185627	43.1691	32.5661	54.5962
1917	5.67981e+17	0.157047	0.796253	2.87975e+18	1.68897e+17	0.128067	0.0967724	2.12837e+17	0.923849	0.185617	43.1666	32.5643	54.5931
1918	5.68168e+17	0.157099	0.796201	2.87957e+18	1.68897e+17	0.128029	0.0966853	2.12855e+17	0.923623	0.185606	43.1642	32.5625	54.5901
1919	5.68352e+17	0.15715	0.79615	2.87938e+18	1.68897e+17	0.127991	0.0965983	2.12873e+17	0.923401	0.185596	43.1619	32.5607	54.5871
1920	5.68537e+17	0.157201	0.796099	2.8792e+18	1.68897e+17	0.127953	0.0965114	2.12891e+17	0.923178	0.185586	43.1596	32.559	54.5841
1921	5.68723e+17	0.157252	0.796048	2.87901e+18	1.68897e+17	0.127915	0.0964246	2.12909e+17	0.922954	0.185576	43.1572	32.5572	54.5812
1922	5.68914e+17	0.157305	0.795995	2.87882e+18	1.68897e+17	0.127876	0.0963379	2.12927e+17	0.922724	0.185566	43.1548	32.5554	54.5781
1923	5.69101e+17	0.157357	0.795943	2.87863e+18	1.68897e+17	0.127838	0.0962512	2.12945e+17	0.922499	0.185555	43.1524	32.5536	54.5751
1924	5.69295e+17	0.15741	0.79589	2.87844e+18	1.68897e+17	0.127798	0.0961646	2.12964e+17	0.922265	0.185545	43.15	32.5517	54.572
1925	5.69485e+17	0.157463	0.795837	2.87825e+18	1.68897e+17	0.127759	0.0960781	2.12982e+17	0.922037	0.185534	43.1476	32.5499	54.569
1926	5.69676e+17	0.157516	0.795784	2.87806e+18	1.68897e+17	0.12772	0.0959917	2.13001e+17	0.921807	0.185524	43.1451	32.5481	54.5659
1927	5.69867e+17	0.157569	0.795731	2.87787e+18	1.68897e+17	0.127681	0.0959053	2.13019e+17	0.921577	0.185514	43.1427	32.5463	54.5629
1928	5.70058e+17	0.157621	0.795679	2.87768e+18	1.68897e+17	0.127642	0.0958191	2.13037e+17	0.921347	0.185503	43.1403	32.5445	54.5598
1929	5.70246e+17	0.157673	0.795627	2.87749e+18	1.68897e+17	0.127604	0.0957329	2.13055e+17	0.921121	0.185493	43.138	32.5427	54.5568
1930	5.7044e+17	0.157727	0.795573	2.87729e+18	1.68897e+17	0.127565	0.0956467	2.13074e+17	0.920889	0.185483	43.1355	32.5408	54.5538
1931	5.7063e+17	0.157779	0.795521	2.8771e+18	1.68897e+17	0.127526	0.0955607	2.13092e+17	0.92066	0.185473	43.1332	32.539	54.5508
1932	5.70821e+17	0.157832	0.795468	2.87691e+18	1.68897e+17	0.127487	0.0954747	2.1311e+17	0.920431	0.185462	43.1308	32.5372	54.5477
1933	5.71014e+17	0.157886	0.795414	2.87672e+18	1.68897e+17	0.127448	0.0953888	2.13129e+17	0.920199	0.185452	43.1283	32.5354	54.5447
1934	5.71208e+17	0.157939	0.795361	2.87653e+18	1.68897e+17	0.127408	0.095303	2.13147e+17	0.919966	0.185441	43.1259	32.5336	54.5416
1935	5.71398e+17	0.157992	0.795308	2.87634e+18	1.68897e+17	0.12737	0.0952173	2.13165e+17	0.919739	0.185431	43.1236	32.5318	54.5386
1936	5.71589e+17	0.158045	0.795255	2.87614e+18	1.68897e+17	0.127331	0.0951316	2.13183e+17	0.91951	0.185421	43.1212	32.53	54.5356
1937	5.71781e+17	0.158098	0.795202	2.87595e+18	1.68897e+17	0.127292	0.0950461	2.13202e+17	0.91928	0.185411	43.1188	32.5282	54.5326
1938	5.71974e+17	0.158151	0.795149	2.87576e+18	1.68897e+17	0.127253	0.0949606	2.1322e+17	0.919049	0.1854	43.1164	32.5264	54.5296
1939	5.72166e+17	0.158204	0.795096	2.87557e+18	1.68897e+17	0.127214	0.0948751	2.13238e+17	0.918819	0.18539	43.114	32.5246	54.5265
1940	5.72361e+17	0.158258	0.795042	2.87537e+18	1.68897e+17	0.127175	0.0947898	2.13257e+17	0.918585	0.18538	43.1116	32.5228	54.5235
1941	5.72557e+17	0.158312	0.794988	2.87518e+18	1.68897e+17	0.127135	0.0947045	2.13275e+17	0.918351	0.185369	43.1092	32.5209	54.5204
1942	5.72751e+17	0.158366	0.794934	2.87498e+18	1.68897e+17	0.127096	0.0946193	2.13294e+17	0.918119	0.185359	43.1068	32.5191	54.5174
1943	5.72942e+17	0.158419	0.794881	2.87479e+18	1.68897e+17	0.127058	0.0945342	2.13312e+17	0.917891	0.185349	43.1044	32.5174	54.5144
1944	5.73135e+17	0.158472	0.794828	2.8746e+18	1.68897e+17	0.127019	0.0944492	2.1333e+17	0.91766	0.185339	43.102	32.5156	54.5114
1945	5.73324e+17	0.158524	0.794776	2.87441e+18	1.68897e+17	0.12698	0.0943642	2.13348e+17	0.917434	0.185329	43.0997	32.5138	54.5084
1946	5.7352e+17	0.158579	0.794721	2.87421e+18	1.68897e+17	0.126941	0.0942793	2.13366e+17	0.9172	0.185318	43.0973	32.512	54.5054
1947	5.73708e+17	0.158631	0.794669	2.87403e+18	1.68897e+17	0.126903	0.0941945	2.13384e+17	0.916975	0.185308	43.095	32.5102	54.5024
1948	5.73903e+17	0.158685	0.794615	2.87383e+18	1.68897e+17	0.126864	0.0941097	2.13402e+17	0.916743	0.185298	43.0926	32.5084	54.4994
1949	5.741e+17	0.158739	0.794561	2.87363e+18	1.68897e+17	0.126824	0.0940251	2.13421e+17	0.916507	0.185288	43.0901	32.5066	54.4964
1950	5.74294e+17	0.158792	0.794508	2.87344e+18	1.68897e+17	0.126785	0.0939405	2.13439e+17	0.916277	0.185277	43.0878	32.5048	54.4934
1951	5.74483e+17	0.158845	0.794455	2.87325e+18	1.68897e+17	0.126747	0.093856	2.13457e+17	0.916051	0.185267	43.0855	32.5031	54.4904
1952	5.74679e+17	0.158899	0.794401	2.87305e+18	1.68897e+17	0.126708	0.0937716	2.13475e+17	0.915818	0.185257	43.0831	32.5013	54.4874
1953	5.74871e+17	0.158952	0.794348	2.87286e+18	1.68897e+17	0.126669	0.0936872	2.13493e+17	0.915589	0.185247	43.0807	32.4995	54.4845
1954	5.75062e+17	0.159005	0.794295	2.87267e+18	1.68897e+17	0.126631	0.0936029	2.13511e+17	0.915362	0.185237	43.0784	32.4977	54.4815
1955	5.75252e+17	0.159058	0.794242	2.87248e+18	1.68897e+17	0.126593	0.0935187	2.13529e+17	0.915135	0.185227	43.0761	32.496	54.4786
1956	5.75449e+17	0.159112	0.794188	2.87228e+18	1.68897e+17	0.126554	0.0934346	2.13547e+17	0.914901	0.185217	43.0737	32.4942	54.4756
1957	5.75639e+17	0.159164	0.794136	2.87209e+18	1.68897e+17	0.126515	0.0933505	2.13565e+17	0.914675	0.185207	43.0714	32.4924	54.4726
1958	5.75832e+17	0.159218	0.794082	2.8719e+18	1.68897e+17	0.126477	0.0932666	2.13583e+17	0.914446	0.185197	43.069	32.4907	54.4697
1959	5.76022e+17	0.15927	0.79403	2.87171e+18	1.68897e+17	0.126439	0.0931827	2.13601e+17	0.91422	0.185187	43.0667	32.4889	54.4668
1960	5.76213e+17	0.159323	0.793977	2.87152e+18	1.68897e+17	0.126401	0.0930988	2.13619e+17	0.913994	0.185177	43.0644	32.4872	54.4639
1961	5.76407e+17	0.159377	0.793923	2.87133e+18	1.68897e+17	0.126362	0.0930151	2.13637e+17	0.913763	0.185167	43.0621	32.4854	54.4609
1962	5.76603e+17	0.159431	0.793869	2.87113e+18	1.68897e+17	0.126323	0.0929314	2.13655e+17	0.91353	0.185157	43.0597	32.4836	54.4579
1963	5.76794e+17	0.159484	0.793816	2.87094e+18	1.68897e+17	0.126285	0.0928478	2.13673e+17	0.913303	0.185147	43.0574	32.4819	54.455
1964	5.76991e+17	0.159538	0.793762	2.87074e+18	1.68897e+17	0.126246	0.0927643	2.13691e+17	0.91307	0.185137	43.0551	32.4801	54.452
1965	5.77183e+17	0.159591	0.793709	2.87055e+18	1.68897e+17	0.126207	0.0926808	2.13709e+17	0.912842	0.185127	43.0527	32.4784	54.4491
1966	5.77383e+17	0.159647	0.793653	2.87035e+18	1.68897e+17	0.126167	0.0925975	2.13727e+17	0.912605	0.185116	43.0503	32.4766	54.446
1967	5.77581e+17	0.159702	0.793598	2.87015e+18	1.68897e+17	0.126128	0.0925142	2.13746e+17	0.91237	0.185106	43.048	32.4748	54.443
1968	5.77776e+17	0.159755	0.793545	2.86996e+18	1.68897e+17	0.126089	0.0924309	2.13764e+17	0.912139	0.185096	43.0456	32.473	54.4401
1969	5.77969e+17	0.159809	0.793491	2.86977e+18	1.68897e+17	0.126051	0.0923478	2.13781e+17	0.911911	0.185086	43.0433	32.4713	54.4371
1970	5.78164e+17	0.159863	0.793437	2.86957e+18	1.68897e+17	0.126012	0.0922647	2.138e+17	0.911679	0.185076	43.041	32.4695	54.4342
1971	5.78364e+17	0.159918	0.793382	2.86937e+18	1.68897e+17	0.125973	0.0921817	2.13818e+17	0.911443	0.185066	43.0386	32.4677	54.4312
1972	5.78564e+17	0.159973	0.793327	2.86917e+18	1.68897e+17	0.125933	0.0920988	2.13836e+17	0.911207	0.185056	43.0362	32.4659	54.4282
1973	5.7876e+17	0.160027	0.793273	2.86897e+18	1.68897e+17	0.125894	0.0920159	2.13854e+17	0.910975	0.185046	43.0339	32.4642	54.4252
1974	5.7896e+17	0.160083	0.793217	2.86877e+18	1.68897e+17	0.125854	0.0919331	2.13873e+17	0.910739	0.185035	43.0315	32.4624	54.4222
1975	5.79153e+17	0.160136	0.793164	2.86858e+18	1.68897e+17	0.125816	0.0918504	2.13891e+17	0.910511	0.185026	43.0292	32.4606	54.4193
1976	5.79348e+17	0.16019	0.79311	2.86839e+18	1.68897e+17	0.125778	0.0917678	2.13908e+17	0.91028	0.185016	43.0269	32.4589	54.4164
1977	5.79544e+17	0.160244	0.793056	2.86819e+18	1.68897e+17	0.125739	0.0916853	2.13926e+17	0.910049	0.185006	43.0246	32.4571	54.4134
1978	5.79742e+17	0.160299	0.793001	2.86799e+18	1.68897e+17	0.1257	0.0916028	2.13945e+17	0.909815	0.184996	43.0222	32.4554	54.4105
1979	5.79939e+17	0.160353	0.792947	2.86779e+18	1.68897e+17	0.125661	0.0915204	2.13963e+17	0.909583	0.184986	43.0199	32.4536	54.4075
1980	5.80143e+17	0.16041	0.79289	2.86759e+18	1.68897e+17	0.12562	0.091438	2.13981e+17	0.909342	0.184975	43.0175	32.4518	54.4045
1981	5.80338e+17	0.160464	0.792836	2.8674e+18	1.68897e+17	0.125582	0.0913558	2.13999e+17	0.909112	0.184965	43.0152	32.4501	54.4016
1982	5.8054e+17	0.16052	0.79278	2.86719e+18	1.68897e+17	0.125542	0.0912736	2.14018e+17	0.908874	0.184955	43.0128	32.4483	54.3986
1983	5.80742e+17	0.160575	0.792725	2.86699e+18	1.68897e+17	0.125502	0.0911915	2.14036e+17	0.908637	0.184945	43.0104	32.4465	54.3956
1984	5.80942e+17	0.160631	0.792669	2.86679e+18	1.68897e+17	0.125463	0.0911095	2.14054e+17	0.908401	0.184935	43.0081	32.4447	54.3926
1985	5.81141e+17	0.160686	0.792614	2.86659e+18	1.68897e+17	0.125424	0.0910275	2.14072e+17	0.908167	0.184925	43.0058	32.4429	54.3896
1986	5.81344e+17	0.160742	0.792558	2.86639e+18	1.68897e+17	0.125384	0.0909456	2.14091e+17	0.907929	0.184915	43.0034	32.4411	54.3866
1987	5.81545e+17	0.160797	0.792503	2.86619e+18	1.68897e+17	0.125344	0.0908638	2.14109e+17	0.907692	0.184904	43.001	32.4394	54.3837
1988	5.81749e+17	0.160854	0.792446	2.86598e+18	1.68897e+17	0.125304	0.0907821	2.14128e+17	0.907452	0.184894	42.9986	32.4376	54.3806
1989	5.81949e+17	0.160909	0.792391	2.86578e+18	1.68897e+17	0.125265	0.0907004	2.14146e+17	0.907217	0.184884	42.9963	32.4358	54.3777
1990	5.82153e+17	0.160966	0.792334	2.86558e+18	1.68897e+17	0.125225	0.0906188	2.14164e+17	0.906977	0.184874	42.9939	32.434	54.3747
1991	5.8236e+17	0.161023	0.792277	2.86537e+18	1.68897e+17	0.125185	0.0905373	2.14183e+17	0.906735	0.184864	42.9915	32.4322	54.3716
1992	5.82565e+17	0.161079	0.792221	2.86517e+18	1.68897e+17	0.125144	0.0904558	2.14201e+17	0.906494	0.184853	42.9891	32.4304	54.3686
1993	5.8277e+17	0.161136	0.792164	2.86496e+18	1.68897e+17	0.125104	0.0903745	2.1422e+17	0.906253	0.184843	42.9867	32.4286	54.3656
1994	5.82977e+17	0.161194	0.792106	2.86476e+18	1.68897e+17	0.125064	0.0902932	2.14239e+17	0.90601	0.184833	42.9843	32.4268	54.3626
1995	5.83185e+17	0.161251	0.792049	2.86455e+18	1.68897e+17	0.125023	0.0902119	2.14258e+17	0.905767	0.184822	42.9819	32.425	54.3595
1996	5.83395e+17	0.161309	0.791991	2.86434e+18	1.68897e+17	0.124982	0.0901308	2.14277e+17	0.905521	0.184812	42.9795	32.4231	54.3564
1997	5.83607e+17	0.161368	0.791932	2.86413e+18	1.68897e+17	0.124941	0.0900497	2.14296e+17	0.905273	0.184801	42.9771	32.4213	54.3533
[truncated: 8,339 more rows]

## Sheet: Mo Model
Absolute Depth, Z (m)	eTOPO Area Above Depth (cm2)	% Total SF Area (Model Aeuxinic)	(S2) Model Aoxic (%)	Model Aoxic (cm2)	Model Aintermediate (cm2)	(S3) New steady state b'euxinic (μg Mo/cm2/yr)	(S4) Middleburg bCorg (mmol/cm2/yr)	(S5) FCorg (mmol/yr)	(S6) FCorg-tuned baC (μg/cm2/yr)	(S7) Scaled ba (μg Mo/cm2/yr)	(S8) Sed Enrichment, [Mo]auth (μg/g)	Max (User defined)	Min (User defined)
0	0	0	0.9808	3.54719e+18	6.94393e+16	1.54512	0.5433	0
0.726723	3978293440000000	0.0011	0.9797	3.54321e+18	6.94393e+16	1.27363	0.542945	2.1607e+15	1.52964	1.27393	296.262	223.496	374.685
1	5474290000000000	0.00151364	0.979286	3.54172e+18	6.94393e+16	1.19469	0.542811	2972843857753324	1.52945	1.19512	277.935	209.67	351.506
2	1.08818e+16	0.00300881	0.977791	3.53631e+18	6.94393e+16	0.976032	0.542323	5906753720169856	1.52877	0.976819	227.167	171.372	287.3
3	1.44609e+16	0.00399845	0.976802	3.53273e+18	6.94393e+16	0.870569	0.541835	7846935787632732	1.52826	0.871563	202.689	152.906	256.342
4	1.77536e+16	0.00490888	0.975891	3.52944e+18	6.94393e+16	0.791855	0.541348	9630239049775668	1.52771	0.79304	184.428	139.13	233.247
5	2.17489e+16	0.00601359	0.974786	3.52544e+18	6.94393e+16	0.713569	0.540861	1.17921e+16	1.52702	0.71496	166.27	125.432	210.282
6	2.48765e+16	0.00687837	0.973922	3.52231e+18	6.94393e+16	0.66231	0.540374	1.3483e+16	1.52646	0.663845	154.382	116.464	195.248
7	2.74318e+16	0.00758491	0.973215	3.51976e+18	6.94393e+16	0.625595	0.539888	1.48632e+16	1.52598	0.627245	145.871	110.043	184.484
8	2.99099e+16	0.0082701	0.97253	3.51728e+18	6.94393e+16	0.593679	0.539402	1.62004e+16	1.52547	0.595443	138.475	104.464	175.13
9	3.22889e+16	0.0089279	0.971872	3.5149e+18	6.94393e+16	0.565959	0.538917	1.74831e+16	1.52495	0.567833	132.054	99.6197	167.01
10	3.53392e+16	0.0097713	0.971029	3.51185e+18	6.94393e+16	0.533992	0.538432	1.91262e+16	1.52428	0.535997	124.65	94.0346	157.646
11	3.77767e+16	0.0104453	0.970355	3.50941e+18	6.94393e+16	0.51093	0.537948	2.0438e+16	1.52373	0.513034	119.31	90.0059	150.892
12	4.02661e+16	0.0111336	0.969666	3.50692e+18	6.94393e+16	0.489346	0.537464	2.17766e+16	1.52315	0.491547	114.313	86.2364	144.573
13	4.25579e+16	0.0117673	0.969033	3.50463e+18	6.94393e+16	0.471028	0.53698	2.30078e+16	1.5226	0.473316	110.074	83.0379	139.211
14	4.50048e+16	0.0124439	0.968356	3.50219e+18	6.94393e+16	0.452925	0.536497	2.43212e+16	1.52201	0.455303	105.884	79.8777	133.913
15	4.78617e+16	0.0132338	0.967566	3.49933e+18	6.94393e+16	0.433474	0.536015	2.58532e+16	1.52131	0.43595	101.384	76.4825	128.221
16	5.03122e+16	0.0139113	0.966889	3.49688e+18	6.94393e+16	0.418074	0.535533	2.71661e+16	1.52071	0.420629	97.8207	73.7946	123.714
17	5.25682e+16	0.0145351	0.966265	3.49462e+18	6.94393e+16	0.404833	0.535051	2.83737e+16	1.52014	0.407458	94.7577	71.4839	119.841
18	5.49718e+16	0.0151997	0.9656	3.49222e+18	6.94393e+16	0.391619	0.534569	2.96592e+16	1.51953	0.394316	91.7013	69.1782	115.975
19	5.74094e+16	0.0158737	0.964926	3.48978e+18	6.94393e+16	0.37907	0.534089	3.09617e+16	1.51891	0.381837	88.7993	66.989	112.305
20	6.11089e+16	0.0168966	0.963903	3.48608e+18	6.94393e+16	0.36149	0.533608	3.29367e+16	1.51798	0.364352	84.7331	63.9215	107.162
21	6.38586e+16	0.0176569	0.963143	3.48333e+18	6.94393e+16	0.349445	0.533128	3.44032e+16	1.5173	0.35237	81.9465	61.8193	103.638
22	6.6473e+16	0.0183798	0.96242	3.48072e+18	6.94393e+16	0.338714	0.532648	3.57964e+16	1.51665	0.341695	79.464	59.9465	100.499
23	6.87962e+16	0.0190222	0.961778	3.47839e+18	6.94393e+16	0.329717	0.532169	3.70333e+16	1.51607	0.332746	77.3828	58.3765	97.8665
24	7.13072e+16	0.0197165	0.961084	3.47588e+18	6.94393e+16	0.320515	0.531691	3.8369e+16	1.51544	0.323594	75.2545	56.771	95.1748
25	7.38535e+16	0.0204205	0.960379	3.47334e+18	6.94393e+16	0.311693	0.531212	3.97222e+16	1.5148	0.314822	73.2144	55.2319	92.5947
26	7.62876e+16	0.0210936	0.959706	3.4709e+18	6.94393e+16	0.303703	0.530734	4.10147e+16	1.51418	0.306877	71.3666	53.838	90.2578
27	7.84764e+16	0.0216988	0.959101	3.46871e+18	6.94393e+16	0.29686	0.530257	4.21758e+16	1.51362	0.300073	69.7844	52.6444	88.2567
28	8.11299e+16	0.0224325	0.958368	3.46606e+18	6.94393e+16	0.288966	0.52978	4.35822e+16	1.51293	0.292226	67.9595	51.2677	85.9488
29	8.34961e+16	0.0230867	0.957713	3.4637e+18	6.94393e+16	0.282273	0.529303	4.48352e+16	1.51232	0.285573	66.4123	50.1005	83.992
30	8.63002e+16	0.023862	0.956938	3.46089e+18	6.94393e+16	0.274732	0.528827	4.63188e+16	1.5116	0.278077	64.669	48.7854	81.7873
31	8.86494e+16	0.0245116	0.956288	3.45854e+18	6.94393e+16	0.268718	0.528351	4.75606e+16	1.51099	0.272098	63.2787	47.7365	80.0289
32	9.10104e+16	0.0251644	0.955636	3.45618e+18	6.94393e+16	0.262933	0.527876	4.88074e+16	1.51038	0.266349	61.9416	46.7279	78.3379
33	9.32219e+16	0.0257759	0.955024	3.45397e+18	6.94393e+16	0.257736	0.527401	4.99743e+16	1.5098	0.261184	60.7405	45.8218	76.8189
34	9.55765e+16	0.0264269	0.954373	3.45161e+18	6.94393e+16	0.252424	0.526927	5.12155e+16	1.50918	0.255906	59.513	44.8957	75.2664
35	9.80638e+16	0.0271147	0.953685	3.44913e+18	6.94393e+16	0.247045	0.526453	5.25256e+16	1.50853	0.250561	58.2701	43.9581	73.6945
36	1.00624e+17	0.0278225	0.952978	3.44657e+18	6.94393e+16	0.241744	0.525979	5.38726e+16	1.50785	0.245294	57.0452	43.0341	72.1454
37	1.02854e+17	0.0284393	0.952361	3.44434e+18	6.94393e+16	0.237306	0.525506	5.50454e+16	1.50727	0.240885	56.0199	42.2606	70.8487
38	1.05429e+17	0.0291512	0.951649	3.44176e+18	6.94393e+16	0.232382	0.525033	5.63978e+16	1.50658	0.235994	54.8823	41.4025	69.41
39	1.07735e+17	0.0297887	0.951011	3.43946e+18	6.94393e+16	0.228143	0.524561	5.76077e+16	1.50597	0.231783	53.9031	40.6638	68.1716
40	1.10666e+17	0.0305991	0.950201	3.43653e+18	6.94393e+16	0.222973	0.524089	5.91446e+16	1.5052	0.226647	52.7086	39.7626	66.6609
41	1.13049e+17	0.0312582	0.949542	3.43414e+18	6.94393e+16	0.218938	0.523618	6.03933e+16	1.50457	0.222638	51.7764	39.0594	65.4819
42	1.15463e+17	0.0319255	0.948875	3.43173e+18	6.94393e+16	0.214998	0.523147	6.16563e+16	1.50393	0.218725	50.8663	38.3729	64.331
43	1.17708e+17	0.0325463	0.948254	3.42948e+18	6.94393e+16	0.211459	0.522676	6.28304e+16	1.50333	0.215209	50.0487	37.756	63.2969
44	1.20197e+17	0.0332345	0.947566	3.42699e+18	6.94393e+16	0.207668	0.522206	6.41308e+16	1.50267	0.211445	49.1732	37.0956	62.1896
45	1.22853e+17	0.0339689	0.946831	3.42434e+18	6.94393e+16	0.203771	0.521736	6.55171e+16	1.50197	0.207574	48.273	36.4164	61.0511
46	1.25431e+17	0.0346818	0.946118	3.42176e+18	6.94393e+16	0.200124	0.521267	6.68618e+16	1.50129	0.203952	47.4307	35.7811	59.9859
47	1.27898e+17	0.0353638	0.945436	3.41929e+18	6.94393e+16	0.196757	0.520798	6.81469e+16	1.50063	0.200607	46.6528	35.1942	59.0021
48	1.30652e+17	0.0361254	0.944675	3.41654e+18	6.94393e+16	0.193127	0.520329	6.95807e+16	1.4999	0.197002	45.8144	34.5618	57.9418
49	1.33175e+17	0.0368228	0.943977	3.41402e+18	6.94393e+16	0.189919	0.519861	7.08927e+16	1.49924	0.193815	45.0733	34.0027	57.0045
50	1.35393e+17	0.0374363	0.943364	3.4118e+18	6.94393e+16	0.187184	0.519393	7.20455e+16	1.49865	0.191099	44.4416	33.5261	56.2055
51	1.37113e+17	0.0379119	0.942888	3.41008e+18	6.94393e+16	0.185117	0.518926	7.29385e+16	1.4982	0.189046	43.9643	33.166	55.6019
52	1.38879e+17	0.0384	0.9424	3.40831e+18	6.94393e+16	0.183042	0.518459	7.38541e+16	1.49772	0.186987	43.4855	32.8048	54.9963
53	1.40441e+17	0.0388321	0.941968	3.40675e+18	6.94393e+16	0.181244	0.517993	7.46641e+16	1.4973	0.185203	43.0705	32.4918	54.4715
54	1.42077e+17	0.0392845	0.941516	3.40511e+18	6.94393e+16	0.1794	0.517527	7.55111e+16	1.49685	0.183373	42.645	32.1708	53.9334
55	1.43567e+17	0.0396964	0.941104	3.40362e+18	6.94393e+16	0.177752	0.517061	7.62817e+16	1.49643	0.18174	42.2651	31.8842	53.4529
56	1.45137e+17	0.0401304	0.94067	3.40205e+18	6.94393e+16	0.176049	0.516596	7.70929e+16	1.49599	0.180052	41.8725	31.588	52.9563
57	1.46577e+17	0.0405287	0.940271	3.40061e+18	6.94393e+16	0.174514	0.516132	7.78368e+16	1.49558	0.178531	41.5188	31.3212	52.509
58	1.48104e+17	0.0409509	0.939849	3.39909e+18	6.94393e+16	0.172916	0.515667	7.86246e+16	1.49514	0.176948	41.1507	31.0435	52.0435
59	1.4954e+17	0.0413478	0.939452	3.39765e+18	6.94393e+16	0.171441	0.515203	7.93644e+16	1.49472	0.175487	40.8109	30.7872	51.6138
60	1.51153e+17	0.041794	0.939006	3.39604e+18	6.94393e+16	0.169812	0.51474	8.01954e+16	1.49425	0.173875	40.436	30.5043	51.1396
61	1.52569e+17	0.0421854	0.938615	3.39462e+18	6.94393e+16	0.168408	0.514277	8.09238e+16	1.49383	0.172485	40.1129	30.2606	50.731
62	1.54058e+17	0.042597	0.938203	3.39313e+18	6.94393e+16	0.166956	0.513814	8.1689e+16	1.49338	0.17105	39.779	30.0087	50.3088
63	1.55433e+17	0.0429774	0.937823	3.39176e+18	6.94393e+16	0.165637	0.513352	8.23955e+16	1.49297	0.169745	39.4757	29.7799	49.9251
64	1.56894e+17	0.0433814	0.937419	3.3903e+18	6.94393e+16	0.164258	0.51289	8.31453e+16	1.49252	0.168383	39.1588	29.5409	49.5244
65	1.58277e+17	0.0437636	0.937036	3.38891e+18	6.94393e+16	0.162975	0.512429	8.38539e+16	1.4921	0.167115	38.864	29.3184	49.1515
66	1.59743e+17	0.044169	0.936631	3.38745e+18	6.94393e+16	0.161636	0.511968	8.46049e+16	1.49164	0.165792	38.5563	29.0863	48.7624
67	1.61111e+17	0.0445473	0.936253	3.38608e+18	6.94393e+16	0.160406	0.511507	8.53051e+16	1.49122	0.164578	38.2739	28.8733	48.4052
68	1.62569e+17	0.0449504	0.93585	3.38462e+18	6.94393e+16	0.159115	0.511047	8.60504e+16	1.49076	0.163304	37.9777	28.6498	48.0306
69	1.63953e+17	0.0453331	0.935467	3.38324e+18	6.94393e+16	0.157909	0.510587	8.67574e+16	1.49032	0.162114	37.701	28.4411	47.6806
70	1.65448e+17	0.0457463	0.935054	3.38174e+18	6.94393e+16	0.156628	0.510128	8.75202e+16	1.48984	0.16085	37.4069	28.2193	47.3088
71	1.66838e+17	0.0461308	0.934669	3.38035e+18	6.94393e+16	0.155454	0.509669	8.82291e+16	1.48939	0.159692	37.1377	28.0162	46.9683
72	1.68278e+17	0.0465288	0.934271	3.37891e+18	6.94393e+16	0.154256	0.509211	8.89625e+16	1.48892	0.158512	36.8633	27.8092	46.6212
73	1.69625e+17	0.0469015	0.933899	3.37757e+18	6.94393e+16	0.153152	0.508753	8.96485e+16	1.48848	0.157424	36.6103	27.6183	46.3012
74	1.71021e+17	0.0472875	0.933513	3.37617e+18	6.94393e+16	0.152025	0.508295	9.03584e+16	1.48802	0.156314	36.3521	27.4235	45.9747
75	1.72335e+17	0.0476508	0.933149	3.37486e+18	6.94393e+16	0.150979	0.507838	9.1026e+16	1.48759	0.155284	36.1125	27.2428	45.6718
76	1.737e+17	0.0480282	0.932772	3.37349e+18	6.94393e+16	0.149908	0.507381	9.17187e+16	1.48713	0.15423	35.8673	27.0578	45.3616
77	1.74986e+17	0.0483837	0.932416	3.3722e+18	6.94393e+16	0.148913	0.506924	9.2371e+16	1.4867	0.15325	35.6395	26.8859	45.0735
78	1.76312e+17	0.0487504	0.93205	3.37088e+18	6.94393e+16	0.1479	0.506468	9.30428e+16	1.48625	0.152253	35.4078	26.7111	44.7804
79	1.77572e+17	0.0490988	0.931701	3.36962e+18	6.94393e+16	0.14695	0.506013	9.36807e+16	1.48582	0.15132	35.1906	26.5473	44.5058
80	1.78882e+17	0.049461	0.931339	3.36831e+18	6.94393e+16	0.145976	0.505557	9.43433e+16	1.48537	0.150362	34.9678	26.3792	44.224
81	1.80111e+17	0.0498008	0.930999	3.36708e+18	6.94393e+16	0.145073	0.505103	9.49643e+16	1.48495	0.149475	34.7616	26.2236	43.9631
82	1.81392e+17	0.0501551	0.930645	3.3658e+18	6.94393e+16	0.144144	0.504648	9.56112e+16	1.4845	0.148562	34.5493	26.0635	43.6946
83	1.82609e+17	0.0504914	0.930309	3.36458e+18	6.94393e+16	0.143273	0.504194	9.62248e+16	1.48408	0.147706	34.3503	25.9134	43.443
84	1.83849e+17	0.0508345	0.929966	3.36334e+18	6.94393e+16	0.142395	0.503741	9.685e+16	1.48364	0.146845	34.1499	25.7622	43.1896
85	1.8504e+17	0.0511636	0.929636	3.36215e+18	6.94393e+16	0.141563	0.503288	9.74494e+16	1.48322	0.146028	33.96	25.619	42.9494
86	1.86249e+17	0.0514979	0.929302	3.36094e+18	6.94393e+16	0.140728	0.502835	9.80577e+16	1.48279	0.145208	33.7694	25.4752	42.7084
87	1.87407e+17	0.0518182	0.928982	3.35978e+18	6.94393e+16	0.139937	0.502382	9.86399e+16	1.48237	0.144433	33.589	25.3391	42.4802
88	1.88595e+17	0.0521465	0.928654	3.3586e+18	6.94393e+16	0.139135	0.50193	9.92361e+16	1.48194	0.143647	33.4063	25.2012	42.2491
89	1.89748e+17	0.0524653	0.928335	3.35744e+18	6.94393e+16	0.138365	0.501479	9.98145e+16	1.48152	0.142893	33.2309	25.0689	42.0273
90	1.90945e+17	0.0527964	0.928004	3.35625e+18	6.94393e+16	0.137575	0.501028	1.00415e+17	1.48109	0.142118	33.0508	24.933	41.7995
91	1.92059e+17	0.0531043	0.927696	3.35513e+18	6.94393e+16	0.136848	0.500577	1.00972e+17	1.48068	0.141406	32.8852	24.8082	41.5901
92	1.93206e+17	0.0534216	0.927378	3.35398e+18	6.94393e+16	0.136107	0.500127	1.01547e+17	1.48025	0.140681	32.7165	24.6808	41.3767
93	1.94306e+17	0.0537258	0.927074	3.35288e+18	6.94393e+16	0.135404	0.499677	1.02097e+17	1.47984	0.139993	32.5565	24.5601	41.1744
94	1.95456e+17	0.0540437	0.926756	3.35174e+18	6.94393e+16	0.134677	0.499227	1.02671e+17	1.47941	0.139282	32.3911	24.4354	40.9652
95	1.96557e+17	0.054348	0.926452	3.35063e+18	6.94393e+16	0.133988	0.498778	1.0322e+17	1.479	0.138608	32.2345	24.3172	40.7671
96	1.97693e+17	0.0546622	0.926138	3.3495e+18	6.94393e+16	0.133284	0.49833	1.03786e+17	1.47857	0.13792	32.0745	24.1966	40.5649
97	1.98798e+17	0.0549677	0.925832	3.34839e+18	6.94393e+16	0.132607	0.497881	1.04337e+17	1.47815	0.137259	31.9207	24.0805	40.3702
98	1.99956e+17	0.055288	0.925512	3.34723e+18	6.94393e+16	0.131904	0.497433	1.04913e+17	1.4777	0.136572	31.761	23.9601	40.1683
99	2.01141e+17	0.0556156	0.925184	3.34605e+18	6.94393e+16	0.131193	0.496986	1.05503e+17	1.47725	0.135878	31.5995	23.8383	39.9641
100	2.0255e+17	0.0560053	0.924795	3.34464e+18	6.94393e+16	0.130357	0.496539	1.06203e+17	1.4767	0.135062	31.4098	23.6951	39.7242
101	2.03693e+17	0.0563211	0.924479	3.3435e+18	6.94393e+16	0.129688	0.496092	1.0677e+17	1.47626	0.134409	31.2578	23.5805	39.5319
102	2.04788e+17	0.0566241	0.924176	3.3424e+18	6.94393e+16	0.129052	0.495646	1.07313e+17	1.47583	0.133788	31.1135	23.4716	39.3495
103	2.05824e+17	0.0569104	0.92389	3.34137e+18	6.94393e+16	0.128456	0.4952	1.07826e+17	1.47543	0.133208	30.9785	23.3698	39.1787
104	2.06849e+17	0.0571938	0.923606	3.34034e+18	6.94393e+16	0.127873	0.494754	1.08333e+17	1.47503	0.132638	30.8462	23.2699	39.0113
105	2.07836e+17	0.0574667	0.923333	3.33936e+18	6.94393e+16	0.127315	0.494309	1.08821e+17	1.47464	0.132095	30.7199	23.1746	38.8516
106	2.08826e+17	0.0577405	0.92306	3.33837e+18	6.94393e+16	0.126761	0.493865	1.09311e+17	1.47424	0.131556	30.5943	23.0799	38.6928
107	2.09766e+17	0.0580004	0.9228	3.33743e+18	6.94393e+16	0.12624	0.49342	1.09775e+17	1.47387	0.131048	30.4762	22.9908	38.5435
108	2.10718e+17	0.0582636	0.922536	3.33647e+18	6.94393e+16	0.125716	0.492977	1.10244e+17	1.47348	0.130538	30.3577	22.9014	38.3935
109	2.11641e+17	0.0585189	0.922281	3.33555e+18	6.94393e+16	0.125212	0.492533	1.10699e+17	1.47311	0.130048	30.2436	22.8154	38.2493
110	2.12587e+17	0.0587804	0.92202	3.3346e+18	6.94393e+16	0.1247	0.49209	1.11165e+17	1.47272	0.12955	30.1278	22.728	38.1028
111	2.13486e+17	0.0590289	0.921771	3.33371e+18	6.94393e+16	0.124217	0.491647	1.11607e+17	1.47235	0.12908	30.0187	22.6456	37.9648
112	2.14403e+17	0.0592824	0.921518	3.33279e+18	6.94393e+16	0.123728	0.491205	1.12057e+17	1.47198	0.128605	29.9082	22.5623	37.8251
113	2.15291e+17	0.0595281	0.921272	3.3319e+18	6.94393e+16	0.123258	0.490763	1.12493e+17	1.47161	0.128149	29.8021	22.4823	37.6909
114	2.16183e+17	0.0597747	0.921025	3.33101e+18	6.94393e+16	0.12279	0.490322	1.12931e+17	1.47124	0.127695	29.6964	22.4025	37.5572
115	2.17037e+17	0.0600109	0.920789	3.33015e+18	6.94393e+16	0.122345	0.489881	1.1335e+17	1.47088	0.127263	29.596	22.3268	37.4302
116	2.17911e+17	0.0602526	0.920547	3.32928e+18	6.94393e+16	0.121893	0.48944	1.13778e+17	1.47051	0.126824	29.494	22.2499	37.3013
117	2.18747e+17	0.0604836	0.920316	3.32844e+18	6.94393e+16	0.121464	0.489	1.14186e+17	1.47016	0.126408	29.3973	22.1769	37.179
118	2.19604e+17	0.0607207	0.920079	3.32759e+18	6.94393e+16	0.121027	0.48856	1.14606e+17	1.46979	0.125985	29.2988	22.1026	37.0543
119	2.20428e+17	0.0609484	0.919852	3.32676e+18	6.94393e+16	0.12061	0.48812	1.15008e+17	1.46944	0.125581	29.2049	22.0318	36.9356
120	2.21264e+17	0.0611796	0.91962	3.32593e+18	6.94393e+16	0.12019	0.487681	1.15416e+17	1.46908	0.125174	29.1103	21.9604	36.8159
121	2.22075e+17	0.0614037	0.919396	3.32512e+18	6.94393e+16	0.119785	0.487242	1.15811e+17	1.46873	0.124782	29.0192	21.8916	36.7007
122	2.22903e+17	0.0616328	0.919167	3.32429e+18	6.94393e+16	0.119374	0.486804	1.16214e+17	1.46837	0.124385	28.9267	21.8219	36.5838
123	2.23697e+17	0.0618523	0.918948	3.32349e+18	6.94393e+16	0.118983	0.486366	1.16601e+17	1.46802	0.124007	28.8388	21.7556	36.4726
124	2.24503e+17	0.0620751	0.918725	3.32269e+18	6.94393e+16	0.118589	0.485929	1.16992e+17	1.46766	0.123626	28.7502	21.6888	36.3606
125	2.25266e+17	0.0622863	0.918514	3.32192e+18	6.94393e+16	0.118218	0.485491	1.17363e+17	1.46733	0.123267	28.6668	21.6258	36.2551
126	2.26047e+17	0.062502	0.918298	3.32114e+18	6.94393e+16	0.117841	0.485055	1.17742e+17	1.46698	0.122903	28.5821	21.562	36.148
127	2.26799e+17	0.06271	0.91809	3.32039e+18	6.94393e+16	0.11748	0.484618	1.18106e+17	1.46664	0.122555	28.5011	21.5008	36.0455
128	2.27558e+17	0.0629198	0.91788	3.31963e+18	6.94393e+16	0.117118	0.484182	1.18474e+17	1.4663	0.122205	28.4199	21.4396	35.9428
129	2.28299e+17	0.0631249	0.917675	3.31889e+18	6.94393e+16	0.116766	0.483747	1.18833e+17	1.46597	0.121866	28.341	21.3801	35.8431
130	2.29055e+17	0.0633337	0.917466	3.31814e+18	6.94393e+16	0.11641	0.483312	1.19198e+17	1.46562	0.121523	28.2612	21.3199	35.7422
131	2.29782e+17	0.0635349	0.917265	3.31741e+18	6.94393e+16	0.116069	0.482877	1.1955e+17	1.46529	0.121195	28.1849	21.2623	35.6456
132	2.30522e+17	0.0637394	0.917061	3.31667e+18	6.94393e+16	0.115725	0.482442	1.19907e+17	1.46495	0.120863	28.1077	21.2041	35.548
133	2.31241e+17	0.0639382	0.916862	3.31595e+18	6.94393e+16	0.115392	0.482008	1.20253e+17	1.46462	0.120543	28.0332	21.1479	35.4538
134	2.31962e+17	0.0641375	0.916663	3.31523e+18	6.94393e+16	0.11506	0.481575	1.20601e+17	1.46428	0.120224	27.959	21.0919	35.3599
135	2.3266e+17	0.0643307	0.916469	3.31453e+18	6.94393e+16	0.11474	0.481142	1.20937e+17	1.46396	0.119916	27.8875	21.0379	35.2695
136	2.33366e+17	0.0645258	0.916274	3.31382e+18	6.94393e+16	0.114419	0.480709	1.21276e+17	1.46363	0.119607	27.8157	20.9837	35.1786
137	2.3405e+17	0.064715	0.916085	3.31314e+18	6.94393e+16	0.114109	0.480276	1.21605e+17	1.4633	0.11931	27.7465	20.9316	35.0912
138	2.34748e+17	0.0649078	0.915892	3.31244e+18	6.94393e+16	0.113795	0.479844	1.2194e+17	1.46297	0.119008	27.6764	20.8787	35.0025
139	2.3542e+17	0.0650938	0.915706	3.31177e+18	6.94393e+16	0.113493	0.479413	1.22263e+17	1.46265	0.118719	27.6091	20.8279	34.9174
140	2.36109e+17	0.0652842	0.915516	3.31108e+18	6.94393e+16	0.113187	0.478981	1.22593e+17	1.46232	0.118425	27.5407	20.7763	34.8309
141	2.36775e+17	0.0654685	0.915332	3.31042e+18	6.94393e+16	0.112891	0.47855	1.22912e+17	1.462	0.118142	27.4749	20.7267	34.7477
142	2.37454e+17	0.0656561	0.915144	3.30974e+18	6.94393e+16	0.112592	0.47812	1.23236e+17	1.46167	0.117856	27.4083	20.6764	34.6634
143	2.38106e+17	0.0658364	0.914964	3.30909e+18	6.94393e+16	0.112306	0.47769	1.23548e+17	1.46136	0.117582	27.3446	20.6284	34.5829
144	2.38762e+17	0.0660177	0.914782	3.30843e+18	6.94393e+16	0.11202	0.47726	1.23861e+17	1.46104	0.117308	27.2809	20.5803	34.5023
145	2.39402e+17	0.0661947	0.914605	3.30779e+18	6.94393e+16	0.111743	0.476831	1.24166e+17	1.46072	0.117042	27.2191	20.5337	34.4242
146	2.40062e+17	0.0663771	0.914423	3.30713e+18	6.94393e+16	0.111458	0.476402	1.24481e+17	1.4604	0.11677	27.1557	20.4859	34.344
147	2.40704e+17	0.0665549	0.914245	3.30649e+18	6.94393e+16	0.111181	0.475973	1.24787e+17	1.46008	0.116506	27.0944	20.4396	34.2664
148	2.41371e+17	0.0667393	0.914061	3.30582e+18	6.94393e+16	0.110896	0.475545	1.25104e+17	1.45975	0.116233	27.031	20.3918	34.1862
149	2.42024e+17	0.0669198	0.91388	3.30517e+18	6.94393e+16	0.110618	0.475117	1.25415e+17	1.45942	0.115968	26.9693	20.3453	34.1083
150	2.42717e+17	0.0671113	0.913689	3.30447e+18	6.94393e+16	0.110325	0.47469	1.25743e+17	1.45907	0.115688	26.9043	20.2962	34.026
151	2.43356e+17	0.0672881	0.913512	3.30383e+18	6.94393e+16	0.110056	0.474263	1.26047e+17	1.45875	0.115432	26.8446	20.2512	33.9505
152	2.43979e+17	0.0674603	0.91334	3.30321e+18	6.94393e+16	0.109795	0.473836	1.26342e+17	1.45843	0.115183	26.7867	20.2075	33.8773
153	2.44567e+17	0.0676229	0.913177	3.30262e+18	6.94393e+16	0.10955	0.47341	1.26621e+17	1.45813	0.114949	26.7323	20.1665	33.8085
154	2.45159e+17	0.0677867	0.913013	3.30203e+18	6.94393e+16	0.109304	0.472984	1.26901e+17	1.45783	0.114715	26.6779	20.1254	33.7397
155	2.45717e+17	0.0679409	0.912859	3.30147e+18	6.94393e+16	0.109073	0.472559	1.27165e+17	1.45754	0.114495	26.6268	20.0869	33.6751
156	2.46283e+17	0.0680974	0.912703	3.30091e+18	6.94393e+16	0.10884	0.472133	1.27432e+17	1.45725	0.114274	26.5753	20.048	33.6099
157	2.46827e+17	0.0682477	0.912552	3.30036e+18	6.94393e+16	0.108617	0.471709	1.27688e+17	1.45697	0.114062	26.526	20.0108	33.5476
158	2.47378e+17	0.0684	0.9124	3.29981e+18	6.94393e+16	0.108393	0.471284	1.27948e+17	1.45668	0.113848	26.4763	19.9733	33.4847
159	2.47906e+17	0.0685461	0.912254	3.29929e+18	6.94393e+16	0.108178	0.47086	1.28197e+17	1.45641	0.113644	26.4288	19.9375	33.4247
160	2.48448e+17	0.0686959	0.912104	3.29874e+18	6.94393e+16	0.107958	0.470437	1.28452e+17	1.45612	0.113436	26.3804	19.901	33.3635
161	2.48967e+17	0.0688396	0.91196	3.29822e+18	6.94393e+16	0.107749	0.470014	1.28696e+17	1.45585	0.113237	26.3342	19.8661	33.305
162	2.49501e+17	0.0689871	0.911813	3.29769e+18	6.94393e+16	0.107534	0.469591	1.28947e+17	1.45556	0.113034	26.2869	19.8305	33.2452
163	2.50019e+17	0.0691303	0.91167	3.29717e+18	6.94393e+16	0.107327	0.469168	1.2919e+17	1.45528	0.112837	26.2412	19.796	33.1874
164	2.50539e+17	0.0692741	0.911526	3.29665e+18	6.94393e+16	0.10712	0.468746	1.29434e+17	1.45501	0.112641	26.1955	19.7615	33.1297
165	2.51055e+17	0.0694169	0.911383	3.29614e+18	6.94393e+16	0.106915	0.468325	1.29676e+17	1.45473	0.112447	26.1504	19.7275	33.0726
166	2.51581e+17	0.0695623	0.911238	3.29561e+18	6.94393e+16	0.106707	0.467903	1.29922e+17	1.45444	0.11225	26.1046	19.693	33.0147
167	2.52081e+17	0.0697004	0.9111	3.29511e+18	6.94393e+16	0.10651	0.467482	1.30156e+17	1.45417	0.112064	26.0613	19.6603	32.9599
168	2.52583e+17	0.0698394	0.910961	3.29461e+18	6.94393e+16	0.106312	0.467062	1.30391e+17	1.45389	0.111877	26.018	19.6276	32.9051
169	2.53082e+17	0.0699773	0.910823	3.29411e+18	6.94393e+16	0.106117	0.466642	1.30623e+17	1.45362	0.111693	25.9751	19.5953	32.8509
170	2.53584e+17	0.0701162	0.910684	3.29361e+18	6.94393e+16	0.105921	0.466222	1.30858e+17	1.45334	0.111508	25.9321	19.5628	32.7965
171	2.54079e+17	0.0702529	0.910547	3.29311e+18	6.94393e+16	0.105729	0.465802	1.31088e+17	1.45307	0.111327	25.89	19.5311	32.7432
172	2.5458e+17	0.0703915	0.910408	3.29261e+18	6.94393e+16	0.105535	0.465383	1.31322e+17	1.45279	0.111144	25.8475	19.499	32.6894
173	2.55071e+17	0.0705274	0.910273	3.29212e+18	6.94393e+16	0.105346	0.464965	1.3155e+17	1.45252	0.110966	25.806	19.4677	32.6369
174	2.5557e+17	0.0706652	0.910135	3.29162e+18	6.94393e+16	0.105154	0.464546	1.31782e+17	1.45224	0.110785	25.764	19.436	32.5839
175	2.56054e+17	0.0707991	0.910001	3.29114e+18	6.94393e+16	0.104969	0.464129	1.32007e+17	1.45196	0.110611	25.7235	19.4054	32.5326
176	2.56553e+17	0.0709371	0.909863	3.29064e+18	6.94393e+16	0.104779	0.463711	1.32238e+17	1.45168	0.110432	25.6818	19.374	32.4799
177	2.5703e+17	0.0710688	0.909731	3.29016e+18	6.94393e+16	0.104598	0.463294	1.32459e+17	1.45141	0.110261	25.6422	19.3441	32.4298
178	2.57522e+17	0.0712049	0.909595	3.28967e+18	6.94393e+16	0.104411	0.462877	1.32687e+17	1.45113	0.110086	25.6015	19.3134	32.3783
179	2.57997e+17	0.0713362	0.909464	3.28919e+18	6.94393e+16	0.104232	0.462461	1.32907e+17	1.45085	0.109918	25.5623	19.2839	32.3288
180	2.58487e+17	0.0714717	0.909328	3.2887e+18	6.94393e+16	0.104048	0.462045	1.33133e+17	1.45057	0.109745	25.5221	19.2535	32.2779
181	2.5896e+17	0.0716025	0.909198	3.28823e+18	6.94393e+16	0.103871	0.461629	1.33352e+17	1.4503	0.109579	25.4834	19.2243	32.229
182	2.59438e+17	0.0717348	0.909065	3.28775e+18	6.94393e+16	0.103692	0.461214	1.33572e+17	1.45002	0.109411	25.4445	19.1949	32.1798
183	2.59911e+17	0.0718655	0.908935	3.28728e+18	6.94393e+16	0.103516	0.460799	1.3379e+17	1.44974	0.109246	25.4061	19.166	32.1313
184	2.60392e+17	0.0719984	0.908802	3.2868e+18	6.94393e+16	0.103337	0.460384	1.34012e+17	1.44946	0.109079	25.3673	19.1367	32.0821
185	2.60865e+17	0.0721293	0.908671	3.28633e+18	6.94393e+16	0.103162	0.45997	1.3423e+17	1.44918	0.108915	25.3292	19.108	32.034
186	2.61345e+17	0.0722621	0.908538	3.28585e+18	6.94393e+16	0.102985	0.459556	1.3445e+17	1.4489	0.10875	25.2907	19.0789	31.9853
187	2.61819e+17	0.072393	0.908407	3.28537e+18	6.94393e+16	0.102812	0.459143	1.34668e+17	1.44862	0.108587	25.2529	19.0504	31.9375
188	2.62303e+17	0.0725268	0.908273	3.28489e+18	6.94393e+16	0.102635	0.45873	1.3489e+17	1.44833	0.108422	25.2144	19.0214	31.8888
189	2.62782e+17	0.0726593	0.908141	3.28441e+18	6.94393e+16	0.10246	0.458317	1.3511e+17	1.44805	0.108259	25.1765	18.9928	31.8408
190	2.63281e+17	0.0727974	0.908003	3.28391e+18	6.94393e+16	0.102278	0.457905	1.35339e+17	1.44775	0.108089	25.137	18.963	31.791
191	2.63796e+17	0.0729397	0.90786	3.2834e+18	6.94393e+16	0.102092	0.457493	1.35574e+17	1.44744	0.107915	25.0966	18.9325	31.7398
192	2.64389e+17	0.0731038	0.907696	3.2828e+18	6.94393e+16	0.101878	0.457081	1.35845e+17	1.44708	0.107716	25.0502	18.8975	31.6811
193	2.6493e+17	0.0732531	0.907547	3.28226e+18	6.94393e+16	0.101684	0.45667	1.36092e+17	1.44675	0.107535	25.0081	18.8658	31.6279
194	2.65444e+17	0.0733955	0.907405	3.28175e+18	6.94393e+16	0.1015	0.456259	1.36327e+17	1.44644	0.107363	24.9682	18.8357	31.5775
195	2.65927e+17	0.073529	0.907271	3.28126e+18	6.94393e+16	0.101327	0.455849	1.36547e+17	1.44614	0.107203	24.9309	18.8075	31.5303
196	2.66417e+17	0.0736644	0.907136	3.28077e+18	6.94393e+16	0.101153	0.455439	1.3677e+17	1.44585	0.107041	24.8933	18.7791	31.4827
197	2.66893e+17	0.0737961	0.907004	3.2803e+18	6.94393e+16	0.100985	0.455029	1.36987e+17	1.44555	0.106884	24.8568	18.7516	31.4365
198	2.6738e+17	0.0739306	0.906869	3.27981e+18	6.94393e+16	0.100813	0.45462	1.37209e+17	1.44525	0.106724	24.8196	18.7236	31.3895
199	2.67864e+17	0.0740644	0.906736	3.27933e+18	6.94393e+16	0.100643	0.454211	1.37428e+17	1.44496	0.106566	24.7828	18.6958	31.343
200	2.6841e+17	0.0742156	0.906584	3.27878e+18	6.94393e+16	0.100451	0.453802	1.37677e+17	1.44462	0.106388	24.7414	18.6646	31.2906
201	2.68877e+17	0.0743446	0.906455	3.27831e+18	6.94393e+16	0.100288	0.453394	1.37888e+17	1.44433	0.106237	24.7062	18.638	31.2461
202	2.69318e+17	0.0744666	0.906333	3.27787e+18	6.94393e+16	0.100134	0.452986	1.38088e+17	1.44405	0.106094	24.6731	18.613	31.2042
203	2.6974e+17	0.0745834	0.906217	3.27745e+18	6.94393e+16	0.0999877	0.452579	1.3828e+17	1.44379	0.105958	24.6415	18.5892	31.1642
204	2.70162e+17	0.0746998	0.9061	3.27703e+18	6.94393e+16	0.0998419	0.452172	1.3847e+17	1.44352	0.105823	24.61	18.5655	31.1245
205	2.70566e+17	0.0748116	0.905988	3.27663e+18	6.94393e+16	0.0997023	0.451765	1.38653e+17	1.44327	0.105694	24.58	18.5428	31.0864
206	2.70961e+17	0.0749209	0.905879	3.27623e+18	6.94393e+16	0.0995663	0.451358	1.38831e+17	1.44302	0.105568	24.5507	18.5207	31.0494
207	2.71348e+17	0.075028	0.905772	3.27584e+18	6.94393e+16	0.0994334	0.450952	1.39006e+17	1.44277	0.105445	24.5221	18.4991	31.0132
208	2.71736e+17	0.0751352	0.905665	3.27545e+18	6.94393e+16	0.0993006	0.450547	1.39181e+17	1.44252	0.105322	24.4936	18.4776	30.9771
209	2.72114e+17	0.0752396	0.90556	3.27508e+18	6.94393e+16	0.0991716	0.450141	1.39351e+17	1.44228	0.105203	24.4658	18.4567	30.9421
210	2.72492e+17	0.0753442	0.905456	3.2747e+18	6.94393e+16	0.0990428	0.449736	1.39521e+17	1.44204	0.105084	24.4382	18.4358	30.9071
211	2.72864e+17	0.0754471	0.905353	3.27433e+18	6.94393e+16	0.0989163	0.449332	1.39688e+17	1.4418	0.104967	24.411	18.4153	30.8728
212	2.73243e+17	0.0755517	0.905248	3.27395e+18	6.94393e+16	0.0987882	0.448928	1.39858e+17	1.44155	0.104849	24.3835	18.3946	30.838
213	2.73616e+17	0.0756549	0.905145	3.27358e+18	6.94393e+16	0.098662	0.448524	1.40026e+17	1.44131	0.104733	24.3565	18.3742	30.8038
214	2.73987e+17	0.0757575	0.905042	3.2732e+18	6.94393e+16	0.0985369	0.44812	1.40192e+17	1.44107	0.104618	24.3297	18.354	30.7699
215	2.74348e+17	0.0758573	0.904943	3.27284e+18	6.94393e+16	0.0984155	0.447717	1.40354e+17	1.44083	0.104506	24.3037	18.3344	30.7371
216	2.74716e+17	0.0759592	0.904841	3.27247e+18	6.94393e+16	0.0982918	0.447314	1.40519e+17	1.44059	0.104392	24.2773	18.3144	30.7036
217	2.75075e+17	0.0760583	0.904742	3.27212e+18	6.94393e+16	0.0981719	0.446912	1.40679e+17	1.44035	0.104282	24.2516	18.2951	30.6712
218	2.75433e+17	0.0761572	0.904643	3.27176e+18	6.94393e+16	0.0980525	0.44651	1.40839e+17	1.44012	0.104172	24.2261	18.2758	30.6389
219	2.75785e+17	0.0762547	0.904545	3.27141e+18	6.94393e+16	0.0979351	0.446108	1.40996e+17	1.43988	0.104064	24.201	18.2569	30.6072
220	2.76149e+17	0.0763554	0.904445	3.27104e+18	6.94393e+16	0.0978142	0.445707	1.41158e+17	1.43964	0.103953	24.1752	18.2374	30.5745
221	2.76502e+17	0.0764528	0.904347	3.27069e+18	6.94393e+16	0.0976974	0.445306	1.41315e+17	1.43941	0.103846	24.1503	18.2187	30.543
222	2.76855e+17	0.0765505	0.90425	3.27034e+18	6.94393e+16	0.0975806	0.444905	1.41473e+17	1.43917	0.103739	24.1254	18.1999	30.5116
223	2.77205e+17	0.0766472	0.904153	3.26999e+18	6.94393e+16	0.0974652	0.444505	1.41628e+17	1.43893	0.103634	24.1008	18.1813	30.4805
224	2.77557e+17	0.0767447	0.904055	3.26963e+18	6.94393e+16	0.0973492	0.444105	1.41785e+17	1.43869	0.103527	24.0761	18.1627	30.4492
225	2.77905e+17	0.0768407	0.903959	3.26929e+18	6.94393e+16	0.0972352	0.443706	1.41939e+17	1.43846	0.103423	24.0519	18.1444	30.4186
226	2.78262e+17	0.0769394	0.903861	3.26893e+18	6.94393e+16	0.0971183	0.443307	1.42097e+17	1.43822	0.103316	24.027	18.1256	30.3871
227	2.78612e+17	0.0770363	0.903764	3.26858e+18	6.94393e+16	0.0970039	0.442908	1.42253e+17	1.43798	0.103212	24.0027	18.1073	30.3564
228	2.78967e+17	0.0771346	0.903665	3.26822e+18	6.94393e+16	0.096888	0.442509	1.4241e+17	1.43773	0.103106	23.9781	18.0887	30.3252
229	2.79316e+17	0.0772309	0.903569	3.26788e+18	6.94393e+16	0.0967747	0.442111	1.42564e+17	1.43749	0.103002	23.954	18.0706	30.2948
230	2.79662e+17	0.0773267	0.903473	3.26753e+18	6.94393e+16	0.0966623	0.441714	1.42717e+17	1.43726	0.1029	23.9302	18.0526	30.2647
231	2.80004e+17	0.0774213	0.903379	3.26719e+18	6.94393e+16	0.0965517	0.441316	1.42868e+17	1.43702	0.102799	23.9067	18.0349	30.235
232	2.80352e+17	0.0775176	0.903282	3.26684e+18	6.94393e+16	0.0964392	0.440919	1.43022e+17	1.43678	0.102697	23.8829	18.0169	30.2049
233	2.80697e+17	0.077613	0.903187	3.26649e+18	6.94393e+16	0.0963281	0.440523	1.43174e+17	1.43654	0.102595	23.8594	17.9992	30.1751
234	2.81047e+17	0.0777095	0.90309	3.26614e+18	6.94393e+16	0.0962158	0.440126	1.43328e+17	1.43629	0.102493	23.8356	17.9813	30.1451
235	2.81395e+17	0.0778058	0.902994	3.2658e+18	6.94393e+16	0.0961041	0.43973	1.43481e+17	1.43605	0.102392	23.812	17.9635	30.1152
236	2.81749e+17	0.0779037	0.902896	3.26544e+18	6.94393e+16	0.0959909	0.439335	1.43636e+17	1.4358	0.102289	23.7881	17.9454	30.0849
237	2.82106e+17	0.0780023	0.902798	3.26509e+18	6.94393e+16	0.0958771	0.43894	1.43793e+17	1.43555	0.102185	23.764	17.9273	30.0545
238	2.82482e+17	0.0781065	0.902694	3.26471e+18	6.94393e+16	0.0957571	0.438545	1.43958e+17	1.43528	0.102076	23.7387	17.9082	30.0225
239	2.82854e+17	0.0782094	0.902591	3.26434e+18	6.94393e+16	0.095639	0.43815	1.44121e+17	1.43502	0.101969	23.7138	17.8893	29.991
240	2.83255e+17	0.0783201	0.90248	3.26394e+18	6.94393e+16	0.0955121	0.437756	1.44297e+17	1.43473	0.101854	23.687	17.8692	29.9571
241	2.83674e+17	0.0784361	0.902364	3.26352e+18	6.94393e+16	0.0953796	0.437362	1.4448e+17	1.43443	0.101734	23.6591	17.8481	29.9218
242	2.84073e+17	0.0785464	0.902254	3.26312e+18	6.94393e+16	0.0952538	0.436969	1.44655e+17	1.43415	0.10162	23.6326	17.8281	29.8883
243	2.84439e+17	0.0786474	0.902153	3.26275e+18	6.94393e+16	0.0951391	0.436576	1.44814e+17	1.43389	0.101516	23.6085	17.8099	29.8578
244	2.84807e+17	0.0787493	0.902051	3.26238e+18	6.94393e+16	0.0950235	0.436183	1.44975e+17	1.43362	0.101412	23.5841	17.7915	29.827
245	2.85155e+17	0.0788455	0.901955	3.26204e+18	6.94393e+16	0.0949147	0.435791	1.45127e+17	1.43337	0.101313	23.5613	17.7743	29.7981
246	2.85502e+17	0.0789415	0.901859	3.26169e+18	6.94393e+16	0.0948065	0.435398	1.45278e+17	1.43312	0.101216	23.5385	17.7571	29.7693
247	2.85837e+17	0.0790341	0.901766	3.26135e+18	6.94393e+16	0.0947022	0.435007	1.45424e+17	1.43287	0.101121	23.5166	17.7406	29.7416
248	2.86178e+17	0.0791284	0.901672	3.26101e+18	6.94393e+16	0.0945962	0.434615	1.45572e+17	1.43263	0.101026	23.4944	17.7238	29.7134
249	2.86515e+17	0.0792216	0.901578	3.26068e+18	6.94393e+16	0.0944918	0.434224	1.45718e+17	1.43238	0.100932	23.4725	17.7073	29.6857
250	2.86855e+17	0.0793155	0.901484	3.26034e+18	6.94393e+16	0.0943866	0.433834	1.45866e+17	1.43213	0.100837	23.4504	17.6907	29.6579
251	2.87185e+17	0.0794068	0.901393	3.26001e+18	6.94393e+16	0.0942848	0.433444	1.46009e+17	1.43189	0.100745	23.4291	17.6746	29.6309
252	2.87524e+17	0.0795007	0.901299	3.25967e+18	6.94393e+16	0.0941802	0.433054	1.46156e+17	1.43164	0.100651	23.4072	17.658	29.6032
253	2.87856e+17	0.0795923	0.901208	3.25934e+18	6.94393e+16	0.0940784	0.432664	1.463e+17	1.43139	0.100559	23.3859	17.642	29.5762
254	2.88194e+17	0.0796858	0.901114	3.259e+18	6.94393e+16	0.0939747	0.432275	1.46446e+17	1.43114	0.100466	23.3642	17.6256	29.5488
255	2.88525e+17	0.0797773	0.901023	3.25867e+18	6.94393e+16	0.0938735	0.431886	1.46589e+17	1.4309	0.100375	23.343	17.6097	29.5221
256	2.88857e+17	0.079869	0.900931	3.25833e+18	6.94393e+16	0.0937722	0.431497	1.46732e+17	1.43065	0.100284	23.3219	17.5937	29.4953
257	2.89182e+17	0.0799589	0.900841	3.25801e+18	6.94393e+16	0.0936733	0.431109	1.46872e+17	1.43041	0.100195	23.3012	17.5781	29.4692
258	2.8951e+17	0.0800498	0.90075	3.25768e+18	6.94393e+16	0.0935733	0.430721	1.47014e+17	1.43016	0.100106	23.2804	17.5624	29.4428
259	2.89831e+17	0.0801385	0.900661	3.25736e+18	6.94393e+16	0.093476	0.430334	1.47152e+17	1.42992	0.100018	23.26	17.5471	29.4171
260	2.90159e+17	0.0802291	0.900571	3.25703e+18	6.94393e+16	0.0933768	0.429947	1.47293e+17	1.42968	0.0999293	23.2394	17.5315	29.391
261	2.90478e+17	0.0803172	0.900483	3.25671e+18	6.94393e+16	0.0932805	0.42956	1.4743e+17	1.42943	0.0998431	23.2193	17.5163	29.3656
262	2.90804e+17	0.0804074	0.900393	3.25639e+18	6.94393e+16	0.0931822	0.429174	1.4757e+17	1.42919	0.0997551	23.1989	17.5009	29.3397
263	2.91125e+17	0.0804963	0.900304	3.25607e+18	6.94393e+16	0.0930856	0.428788	1.47708e+17	1.42894	0.0996687	23.1788	17.4857	29.3143
264	2.91455e+17	0.0805873	0.900213	3.25574e+18	6.94393e+16	0.0929867	0.428402	1.47849e+17	1.42869	0.0995803	23.1582	17.4702	29.2883
265	2.91774e+17	0.0806757	0.900124	3.25542e+18	6.94393e+16	0.0928909	0.428016	1.47986e+17	1.42845	0.0994947	23.1383	17.4552	29.2631
266	2.92104e+17	0.0807669	0.900033	3.25509e+18	6.94393e+16	0.0927924	0.427631	1.48127e+17	1.4282	0.0994067	23.1178	17.4398	29.2373
267	2.92423e+17	0.0808551	0.899945	3.25477e+18	6.94393e+16	0.0926972	0.427247	1.48263e+17	1.42795	0.0993218	23.0981	17.4249	29.2123
268	2.92748e+17	0.0809449	0.899855	3.25444e+18	6.94393e+16	0.0926005	0.426862	1.48402e+17	1.4277	0.0992356	23.078	17.4097	29.1869
269	2.93066e+17	0.0810328	0.899767	3.25413e+18	6.94393e+16	0.0925061	0.426478	1.48538e+17	1.42746	0.0991514	23.0585	17.395	29.1622
270	2.93395e+17	0.0811239	0.899676	3.2538e+18	6.94393e+16	0.0924084	0.426095	1.48678e+17	1.4272	0.0990644	23.0382	17.3797	29.1366
271	2.93718e+17	0.0812131	0.899587	3.25347e+18	6.94393e+16	0.092313	0.425711	1.48816e+17	1.42695	0.0989794	23.0185	17.3648	29.1116
272	2.9404e+17	0.0813023	0.899498	3.25315e+18	6.94393e+16	0.0922178	0.425328	1.48953e+17	1.4267	0.0988947	22.9988	17.35	29.0867
273	2.94354e+17	0.0813889	0.899411	3.25284e+18	6.94393e+16	0.0921255	0.424946	1.49086e+17	1.42646	0.0988127	22.9797	17.3356	29.0625
274	2.94671e+17	0.0814768	0.899323	3.25252e+18	6.94393e+16	0.0920321	0.424564	1.49221e+17	1.42621	0.0987296	22.9604	17.321	29.0381
275	2.9499e+17	0.0815647	0.899235	3.2522e+18	6.94393e+16	0.0919387	0.424182	1.49356e+17	1.42596	0.0986467	22.9411	17.3064	29.0137
276	2.95303e+17	0.0816513	0.899149	3.25189e+18	6.94393e+16	0.091847	0.4238	1.49489e+17	1.42571	0.0985653	22.9222	17.2922	28.9898
277	2.95615e+17	0.0817376	0.899062	3.25158e+18	6.94393e+16	0.0917559	0.423419	1.49621e+17	1.42547	0.0984845	22.9034	17.278	28.966
278	2.95932e+17	0.0818253	0.898975	3.25126e+18	6.94393e+16	0.0916634	0.423038	1.49755e+17	1.42522	0.0984024	22.8843	17.2636	28.9419
279	2.96241e+17	0.0819109	0.898889	3.25095e+18	6.94393e+16	0.0915732	0.422657	1.49886e+17	1.42497	0.0983226	22.8657	17.2496	28.9184
280	2.96558e+17	0.0819983	0.898802	3.25063e+18	6.94393e+16	0.0914814	0.422277	1.5002e+17	1.42472	0.0982412	22.8468	17.2353	28.8945
281	2.96872e+17	0.0820853	0.898715	3.25032e+18	6.94393e+16	0.0913901	0.421897	1.50153e+17	1.42447	0.0981605	22.828	17.2211	28.8707
282	2.97192e+17	0.0821739	0.898626	3.25e+18	6.94393e+16	0.0912975	0.421518	1.50288e+17	1.42422	0.0980785	22.809	17.2068	28.8466
283	2.97505e+17	0.0822603	0.89854	3.24969e+18	6.94393e+16	0.0912073	0.421138	1.50419e+17	1.42397	0.0979988	22.7904	17.1928	28.8232
284	2.9783e+17	0.0823502	0.89845	3.24936e+18	6.94393e+16	0.0911136	0.42076	1.50556e+17	1.42371	0.097916	22.7712	17.1782	28.7988
285	2.98154e+17	0.0824396	0.89836	3.24904e+18	6.94393e+16	0.0910205	0.420381	1.50692e+17	1.42345	0.0978339	22.7521	17.1638	28.7747
286	2.98493e+17	0.0825335	0.898267	3.2487e+18	6.94393e+16	0.0909231	0.420003	1.50835e+17	1.42317	0.0977479	22.7321	17.1488	28.7494
287	2.98838e+17	0.0826289	0.898171	3.24835e+18	6.94393e+16	0.0908243	0.419625	1.5098e+17	1.4229	0.0976607	22.7118	17.1335	28.7237
288	2.99206e+17	0.0827306	0.898069	3.24798e+18	6.94393e+16	0.0907191	0.419248	1.51134e+17	1.4226	0.097568	22.6902	17.1172	28.6965
289	2.9961e+17	0.0828423	0.897958	3.24758e+18	6.94393e+16	0.090604	0.41887	1.51303e+17	1.42227	0.0974666	22.6667	17.0994	28.6667
290	2.99976e+17	0.0829436	0.897856	3.24721e+18	6.94393e+16	0.0904998	0.418494	1.51457e+17	1.42198	0.0973749	22.6453	17.0833	28.6397
291	3.00321e+17	0.0830389	0.897761	3.24687e+18	6.94393e+16	0.0904021	0.418117	1.51601e+17	1.4217	0.0972888	22.6253	17.0682	28.6144
292	3.00661e+17	0.0831329	0.897667	3.24653e+18	6.94393e+16	0.0903058	0.417741	1.51743e+17	1.42142	0.0972041	22.6056	17.0534	28.5895
293	3.00981e+17	0.0832215	0.897579	3.24621e+18	6.94393e+16	0.0902153	0.417365	1.51877e+17	1.42116	0.0971246	22.5871	17.0394	28.5661
294	3.01309e+17	0.083312	0.897488	3.24588e+18	6.94393e+16	0.090123	0.41699	1.52013e+17	1.42089	0.0970435	22.5683	17.0252	28.5422
295	3.01624e+17	0.0833991	0.897401	3.24557e+18	6.94393e+16	0.0900344	0.416615	1.52144e+17	1.42063	0.0969657	22.5502	17.0115	28.5193
296	3.01947e+17	0.0834886	0.897311	3.24524e+18	6.94393e+16	0.0899435	0.41624	1.52279e+17	1.42037	0.0968859	22.5316	16.9975	28.4959
297	3.02268e+17	0.0835772	0.897223	3.24492e+18	6.94393e+16	0.0898537	0.415865	1.52413e+17	1.4201	0.0968071	22.5133	16.9837	28.4727
298	3.02592e+17	0.0836669	0.897133	3.2446e+18	6.94393e+16	0.0897629	0.415491	1.52547e+17	1.41984	0.0967275	22.4948	16.9697	28.4493
299	3.02925e+17	0.0837589	0.897041	3.24427e+18	6.94393e+16	0.0896701	0.415118	1.52686e+17	1.41956	0.0966462	22.4759	16.9555	28.4253
300	3.03284e+17	0.0838582	0.896942	3.24391e+18	6.94393e+16	0.08957	0.414744	1.52835e+17	1.41926	0.0965585	22.4555	16.9401	28.3996
301	3.03609e+17	0.083948	0.896852	3.24358e+18	6.94393e+16	0.0894797	0.414371	1.52969e+17	1.41899	0.0964795	22.4371	16.9262	28.3763
302	3.03925e+17	0.0840354	0.896765	3.24327e+18	6.94393e+16	0.0893921	0.413998	1.531e+17	1.41873	0.0964029	22.4193	16.9128	28.3538
303	3.04231e+17	0.0841199	0.89668	3.24296e+18	6.94393e+16	0.0893074	0.413626	1.53227e+17	1.41848	0.0963289	22.4021	16.8998	28.332
304	3.0453e+17	0.0842026	0.896597	3.24266e+18	6.94393e+16	0.0892248	0.413254	1.5335e+17	1.41823	0.0962567	22.3853	16.8871	28.3108
305	3.04815e+17	0.0842815	0.896518	3.24238e+18	6.94393e+16	0.0891461	0.412882	1.53468e+17	1.41799	0.0961879	22.3693	16.8751	28.2906
306	3.05109e+17	0.0843627	0.896437	3.24208e+18	6.94393e+16	0.0890653	0.41251	1.53589e+17	1.41774	0.0961174	22.3529	16.8627	28.2698
307	3.05393e+17	0.0844412	0.896359	3.2418e+18	6.94393e+16	0.0889872	0.412139	1.53706e+17	1.41751	0.0960494	22.3371	16.8508	28.2498
308	3.05679e+17	0.0845204	0.89628	3.24151e+18	6.94393e+16	0.0889086	0.411769	1.53824e+17	1.41726	0.0959808	22.3211	16.8387	28.2297
309	3.05961e+17	0.0845984	0.896202	3.24123e+18	6.94393e+16	0.0888314	0.411398	1.5394e+17	1.41703	0.0959136	22.3055	16.8269	28.2099
310	3.06247e+17	0.0846775	0.896123	3.24094e+18	6.94393e+16	0.0887532	0.411028	1.54058e+17	1.41678	0.0958455	22.2896	16.815	28.1898
311	3.06529e+17	0.0847554	0.896045	3.24066e+18	6.94393e+16	0.0886763	0.410658	1.54174e+17	1.41655	0.0957786	22.2741	16.8033	28.1702
312	3.06814e+17	0.0848343	0.895966	3.24038e+18	6.94393e+16	0.0885985	0.410289	1.54291e+17	1.4163	0.0957109	22.2584	16.7914	28.1503
313	3.07096e+17	0.0849122	0.895888	3.2401e+18	6.94393e+16	0.0885219	0.40992	1.54407e+17	1.41606	0.0956444	22.2429	16.7797	28.1307
314	3.07378e+17	0.0849901	0.89581	3.23981e+18	6.94393e+16	0.0884454	0.409551	1.54522e+17	1.41582	0.0955779	22.2274	16.7681	28.1111
315	3.07657e+17	0.0850674	0.895733	3.23953e+18	6.94393e+16	0.0883697	0.409183	1.54636e+17	1.41558	0.0955122	22.2121	16.7565	28.0918
316	3.07934e+17	0.0851439	0.895656	3.23926e+18	6.94393e+16	0.0882948	0.408815	1.5475e+17	1.41535	0.0954473	22.197	16.7451	28.0727
317	3.08209e+17	0.0852199	0.89558	3.23898e+18	6.94393e+16	0.0882205	0.408447	1.54862e+17	1.41511	0.0953829	22.1821	16.7338	28.0538
318	3.08486e+17	0.0852964	0.895504	3.23871e+18	6.94393e+16	0.0881459	0.408079	1.54975e+17	1.41487	0.0953182	22.167	16.7225	28.0348
319	3.08754e+17	0.0853707	0.895429	3.23844e+18	6.94393e+16	0.0880735	0.407712	1.55085e+17	1.41464	0.0952555	22.1525	16.7115	28.0163
320	3.09033e+17	0.0854477	0.895352	3.23816e+18	6.94393e+16	0.0879988	0.407345	1.55198e+17	1.4144	0.0951909	22.1374	16.7002	27.9973
321	3.09303e+17	0.0855223	0.895278	3.23789e+18	6.94393e+16	0.0879263	0.406979	1.55308e+17	1.41417	0.0951282	22.1228	16.6892	27.9789
322	3.09576e+17	0.0855978	0.895202	3.23762e+18	6.94393e+16	0.0878532	0.406613	1.55419e+17	1.41393	0.095065	22.1081	16.6781	27.9603
323	3.09845e+17	0.0856722	0.895128	3.23735e+18	6.94393e+16	0.0877813	0.406247	1.55528e+17	1.4137	0.0950029	22.0937	16.6672	27.942
324	3.10119e+17	0.0857482	0.895052	3.23707e+18	6.94393e+16	0.0877079	0.405882	1.5564e+17	1.41346	0.0949395	22.079	16.6561	27.9234
325	3.10388e+17	0.0858225	0.894977	3.2368e+18	6.94393e+16	0.0876362	0.405517	1.55749e+17	1.41322	0.0948777	22.0646	16.6452	27.9052
326	3.10657e+17	0.0858968	0.894903	3.23653e+18	6.94393e+16	0.0875647	0.405152	1.55858e+17	1.41299	0.0948161	22.0502	16.6344	27.8871
327	3.1092e+17	0.0859697	0.89483	3.23627e+18	6.94393e+16	0.0874947	0.404787	1.55965e+17	1.41276	0.0947557	22.0362	16.6238	27.8693
328	3.1119e+17	0.0860441	0.894756	3.236e+18	6.94393e+16	0.0874233	0.404423	1.56074e+17	1.41252	0.0946942	22.0219	16.613	27.8512
329	3.11454e+17	0.0861173	0.894683	3.23574e+18	6.94393e+16	0.0873532	0.404059	1.5618e+17	1.41229	0.0946339	22.0079	16.6024	27.8335
330	3.11724e+17	0.0861917	0.894608	3.23547e+18	6.94393e+16	0.087282	0.403696	1.56289e+17	1.41205	0.0945727	21.9936	16.5917	27.8155
331	3.11989e+17	0.0862652	0.894535	3.2352e+18	6.94393e+16	0.0872119	0.403333	1.56396e+17	1.41182	0.0945124	21.9796	16.5811	27.7978
332	3.12265e+17	0.0863413	0.894459	3.23493e+18	6.94393e+16	0.0871393	0.40297	1.56507e+17	1.41157	0.0944501	21.9651	16.5702	27.7794
333	3.12533e+17	0.0864155	0.894385	3.23466e+18	6.94393e+16	0.0870688	0.402607	1.56615e+17	1.41134	0.0943895	21.951	16.5596	27.7616
334	3.12807e+17	0.0864912	0.894309	3.23438e+18	6.94393e+16	0.0869968	0.402245	1.56726e+17	1.41109	0.0943278	21.9367	16.5487	27.7435
335	3.13083e+17	0.0865676	0.894232	3.23411e+18	6.94393e+16	0.0869244	0.401883	1.56837e+17	1.41085	0.0942657	21.9222	16.5378	27.7252
336	3.13373e+17	0.0866478	0.894152	3.23382e+18	6.94393e+16	0.0868485	0.401522	1.56953e+17	1.41059	0.0942006	21.9071	16.5264	27.7061
337	3.13664e+17	0.0867283	0.894072	3.23353e+18	6.94393e+16	0.0867724	0.401161	1.5707e+17	1.41033	0.0941354	21.892	16.515	27.6869
338	3.13999e+17	0.0868209	0.893979	3.23319e+18	6.94393e+16	0.0866849	0.4008	1.57204e+17	1.41003	0.0940606	21.8746	16.5019	27.6649
339	3.14291e+17	0.0869015	0.893898	3.2329e+18	6.94393e+16	0.0866091	0.400439	1.57321e+17	1.40977	0.0939957	21.8595	16.4905	27.6458
340	3.14576e+17	0.0869804	0.89382	3.23262e+18	6.94393e+16	0.086535	0.400079	1.57435e+17	1.40951	0.0939323	21.8447	16.4794	27.6271
341	3.1484e+17	0.0870534	0.893747	3.23235e+18	6.94393e+16	0.0864664	0.399719	1.57541e+17	1.40927	0.0938737	21.8311	16.4691	27.6099
342	3.15109e+17	0.0871278	0.893672	3.23208e+18	6.94393e+16	0.0863967	0.399359	1.57648e+17	1.40903	0.0938142	21.8173	16.4586	27.5924
343	3.15372e+17	0.0872005	0.8936	3.23182e+18	6.94393e+16	0.0863287	0.399	1.57753e+17	1.40879	0.0937562	21.8038	16.4485	27.5753
344	3.15632e+17	0.0872725	0.893528	3.23156e+18	6.94393e+16	0.0862615	0.398641	1.57857e+17	1.40856	0.0936988	21.7904	16.4384	27.5585
345	3.15886e+17	0.0873427	0.893457	3.2313e+18	6.94393e+16	0.086196	0.398283	1.57958e+17	1.40833	0.093643	21.7774	16.4286	27.542
346	3.16144e+17	0.0874139	0.893386	3.23105e+18	6.94393e+16	0.0861297	0.397924	1.58061e+17	1.40809	0.0935865	21.7643	16.4187	27.5254
347	3.16397e+17	0.0874839	0.893316	3.23079e+18	6.94393e+16	0.0860646	0.397566	1.58162e+17	1.40786	0.0935311	21.7514	16.409	27.5091
348	3.16655e+17	0.0875552	0.893245	3.23054e+18	6.94393e+16	0.0859984	0.397209	1.58264e+17	1.40763	0.0934747	21.7383	16.3991	27.4926
349	3.16906e+17	0.0876247	0.893175	3.23028e+18	6.94393e+16	0.085934	0.396851	1.58364e+17	1.4074	0.09342	21.7256	16.3895	27.4765
350	3.17162e+17	0.0876954	0.893105	3.23003e+18	6.94393e+16	0.0858686	0.396494	1.58465e+17	1.40716	0.0933644	21.7126	16.3797	27.4601
351	3.1741e+17	0.0877641	0.893036	3.22978e+18	6.94393e+16	0.0858051	0.396138	1.58564e+17	1.40694	0.0933104	21.7001	16.3703	27.4442
352	3.1766e+17	0.0878332	0.892967	3.22953e+18	6.94393e+16	0.0857414	0.395781	1.58663e+17	1.40671	0.0932564	21.6875	16.3608	27.4283
353	3.17907e+17	0.0879015	0.892898	3.22928e+18	6.94393e+16	0.0856784	0.395425	1.58761e+17	1.40648	0.0932029	21.6751	16.3514	27.4126
354	3.18154e+17	0.0879698	0.89283	3.22904e+18	6.94393e+16	0.0856156	0.395069	1.58858e+17	1.40625	0.0931497	21.6627	16.342	27.397
355	3.18399e+17	0.0880374	0.892763	3.22879e+18	6.94393e+16	0.0855535	0.394714	1.58955e+17	1.40603	0.0930971	21.6505	16.3328	27.3815
356	3.18645e+17	0.0881054	0.892695	3.22855e+18	6.94393e+16	0.0854912	0.394359	1.59052e+17	1.4058	0.0930443	21.6382	16.3236	27.366
357	3.18883e+17	0.0881713	0.892629	3.22831e+18	6.94393e+16	0.0854308	0.394004	1.59146e+17	1.40558	0.0929932	21.6263	16.3146	27.3509
358	3.19123e+17	0.0882377	0.892562	3.22807e+18	6.94393e+16	0.08537	0.39365	1.5924e+17	1.40535	0.0929418	21.6144	16.3056	27.3358
359	3.19359e+17	0.0883029	0.892497	3.22783e+18	6.94393e+16	0.0853105	0.393296	1.59333e+17	1.40513	0.0928915	21.6027	16.2968	27.321
360	3.19596e+17	0.0883685	0.892432	3.22759e+18	6.94393e+16	0.0852507	0.392942	1.59426e+17	1.40491	0.092841	21.5909	16.2879	27.3062
361	3.19829e+17	0.088433	0.892367	3.22736e+18	6.94393e+16	0.0851919	0.392588	1.59518e+17	1.4047	0.0927914	21.5794	16.2792	27.2916
362	3.20072e+17	0.0885	0.8923	3.22712e+18	6.94393e+16	0.085131	0.392235	1.59613e+17	1.40447	0.09274	21.5674	16.2702	27.2765
363	3.20309e+17	0.0885656	0.892234	3.22688e+18	6.94393e+16	0.0850714	0.391882	1.59706e+17	1.40425	0.0926897	21.5558	16.2614	27.2617
364	3.20552e+17	0.0886327	0.892167	3.22664e+18	6.94393e+16	0.0850105	0.39153	1.59801e+17	1.40402	0.0926384	21.5438	16.2524	27.2466
365	3.20788e+17	0.0886979	0.892102	3.2264e+18	6.94393e+16	0.0849514	0.391178	1.59893e+17	1.4038	0.0925887	21.5323	16.2436	27.232
366	3.21029e+17	0.0887645	0.892035	3.22616e+18	6.94393e+16	0.0848912	0.390826	1.59988e+17	1.40357	0.092538	21.5205	16.2347	27.2171
367	3.21266e+17	0.0888301	0.89197	3.22593e+18	6.94393e+16	0.0848319	0.390474	1.6008e+17	1.40335	0.0924882	21.5089	16.226	27.2024
368	3.21506e+17	0.0888967	0.891903	3.22568e+18	6.94393e+16	0.0847719	0.390123	1.60174e+17	1.40312	0.0924377	21.4971	16.2171	27.1876
369	3.21744e+17	0.0889624	0.891838	3.22545e+18	6.94393e+16	0.0847127	0.389772	1.60267e+17	1.40289	0.092388	21.4856	16.2084	27.1729
370	3.21984e+17	0.0890286	0.891771	3.22521e+18	6.94393e+16	0.0846531	0.389421	1.6036e+17	1.40267	0.092338	21.474	16.1997	27.1582
371	3.22222e+17	0.0890945	0.891705	3.22497e+18	6.94393e+16	0.084594	0.389071	1.60453e+17	1.40244	0.0922884	21.4624	16.1909	27.1436
372	3.22466e+17	0.0891619	0.891638	3.22473e+18	6.94393e+16	0.0845335	0.388721	1.60548e+17	1.40221	0.0922377	21.4506	16.1821	27.1287
373	3.22708e+17	0.0892288	0.891571	3.22448e+18	6.94393e+16	0.0844736	0.388371	1.60642e+17	1.40198	0.0921875	21.439	16.1733	27.114
374	3.22951e+17	0.0892961	0.891504	3.22424e+18	6.94393e+16	0.0844134	0.388022	1.60736e+17	1.40174	0.0921371	21.4272	16.1644	27.0991
375	3.23193e+17	0.089363	0.891437	3.224e+18	6.94393e+16	0.0843537	0.387673	1.6083e+17	1.40151	0.0920871	21.4156	16.1556	27.0845
376	3.23437e+17	0.0894305	0.891369	3.22375e+18	6.94393e+16	0.0842935	0.387324	1.60925e+17	1.40128	0.0920368	21.4039	16.1468	27.0696
377	3.23681e+17	0.089498	0.891302	3.22351e+18	6.94393e+16	0.0842334	0.386976	1.61019e+17	1.40104	0.0919866	21.3922	16.138	27.0549
378	3.23929e+17	0.0895666	0.891233	3.22326e+18	6.94393e+16	0.0841724	0.386627	1.61115e+17	1.4008	0.0919356	21.3804	16.1291	27.0399
379	3.24173e+17	0.0896339	0.891166	3.22302e+18	6.94393e+16	0.0841127	0.38628	1.61209e+17	1.40057	0.0918858	21.3688	16.1203	27.0252
380	3.24415e+17	0.0897009	0.891099	3.22278e+18	6.94393e+16	0.0840533	0.385932	1.61303e+17	1.40034	0.0918362	21.3573	16.1116	27.0106
381	3.2466e+17	0.0897685	0.891031	3.22253e+18	6.94393e+16	0.0839933	0.385585	1.61397e+17	1.4001	0.0917862	21.3456	16.1028	26.996
382	3.24906e+17	0.0898366	0.890963	3.22229e+18	6.94393e+16	0.0839331	0.385238	1.61492e+17	1.39986	0.0917361	21.334	16.094	26.9812
383	3.25153e+17	0.089905	0.890895	3.22204e+18	6.94393e+16	0.0838728	0.384892	1.61587e+17	1.39962	0.0916858	21.3223	16.0852	26.9664
384	3.25404e+17	0.0899743	0.890826	3.22179e+18	6.94393e+16	0.0838117	0.384545	1.61684e+17	1.39938	0.091635	21.3105	16.0763	26.9515
385	3.25656e+17	0.090044	0.890756	3.22154e+18	6.94393e+16	0.0837503	0.384199	1.61781e+17	1.39913	0.0915839	21.2986	16.0674	26.9365
386	3.25925e+17	0.0901185	0.890682	3.22127e+18	6.94393e+16	0.0836849	0.383854	1.61884e+17	1.39887	0.0915295	21.2859	16.0578	26.9204
387	3.26181e+17	0.0901892	0.890611	3.22101e+18	6.94393e+16	0.0836228	0.383508	1.61982e+17	1.39862	0.091478	21.2739	16.0488	26.9053
388	3.26431e+17	0.0902584	0.890542	3.22076e+18	6.94393e+16	0.0835622	0.383163	1.62078e+17	1.39838	0.0914276	21.2622	16.0399	26.8905
389	3.2668e+17	0.0903271	0.890473	3.22051e+18	6.94393e+16	0.083502	0.382819	1.62173e+17	1.39813	0.0913777	21.2506	16.0312	26.8758
390	3.26926e+17	0.0903953	0.890405	3.22026e+18	6.94393e+16	0.0834424	0.382474	1.62268e+17	1.39789	0.0913283	21.2391	16.0225	26.8613
391	3.27169e+17	0.0904625	0.890337	3.22002e+18	6.94393e+16	0.0833838	0.38213	1.62361e+17	1.39765	0.0912797	21.2278	16.014	26.847
392	3.27412e+17	0.0905295	0.89027	3.21978e+18	6.94393e+16	0.0833254	0.381787	1.62453e+17	1.39741	0.0912313	21.2166	16.0055	26.8327
393	3.27651e+17	0.0905957	0.890204	3.21954e+18	6.94393e+16	0.0832678	0.381443	1.62544e+17	1.39718	0.0911836	21.2055	15.9971	26.8187
394	3.27896e+17	0.0906634	0.890137	3.2193e+18	6.94393e+16	0.083209	0.3811	1.62638e+17	1.39694	0.091135	21.1942	15.9886	26.8044
395	3.28136e+17	0.0907298	0.89007	3.21906e+18	6.94393e+16	0.0831514	0.380757	1.62729e+17	1.3967	0.0910873	21.1831	15.9802	26.7904
396	3.28382e+17	0.0907978	0.890002	3.21881e+18	6.94393e+16	0.0830924	0.380415	1.62823e+17	1.39646	0.0910386	21.1718	15.9717	26.7761
397	3.28625e+17	0.0908649	0.889935	3.21857e+18	6.94393e+16	0.0830344	0.380072	1.62915e+17	1.39622	0.0909907	21.1606	15.9633	26.762
398	3.28874e+17	0.0909339	0.889866	3.21832e+18	6.94393e+16	0.0829748	0.37973	1.6301e+17	1.39597	0.0909415	21.1492	15.9546	26.7475
399	3.29127e+17	0.0910037	0.889796	3.21806e+18	6.94393e+16	0.0829145	0.379389	1.63106e+17	1.39572	0.0908918	21.1376	15.9459	26.7329
400	3.29382e+17	0.0910744	0.889726	3.21781e+18	6.94393e+16	0.0828536	0.379048	1.63203e+17	1.39546	0.0908416	21.1259	15.9371	26.7181
401	3.29625e+17	0.0911415	0.889659	3.21757e+18	6.94393e+16	0.0827959	0.378707	1.63295e+17	1.39522	0.090794	21.1149	15.9288	26.7041
402	3.29868e+17	0.0912086	0.889591	3.21732e+18	6.94393e+16	0.0827382	0.378366	1.63387e+17	1.39498	0.0907465	21.1038	15.9204	26.6901
403	3.301e+17	0.0912729	0.889527	3.21709e+18	6.94393e+16	0.082683	0.378025	1.63475e+17	1.39475	0.0907011	21.0933	15.9125	26.6768
404	3.30338e+17	0.0913387	0.889461	3.21685e+18	6.94393e+16	0.0826267	0.377685	1.63564e+17	1.39451	0.0906548	21.0825	15.9043	26.6632
405	3.30569e+17	0.0914024	0.889398	3.21662e+18	6.94393e+16	0.0825721	0.377346	1.63651e+17	1.39428	0.0906099	21.0721	15.8965	26.65
406	3.30798e+17	0.0914658	0.889334	3.21639e+18	6.94393e+16	0.082518	0.377006	1.63738e+17	1.39405	0.0905655	21.0617	15.8887	26.6369
407	3.31026e+17	0.0915287	0.889271	3.21617e+18	6.94393e+16	0.0824643	0.376667	1.63824e+17	1.39382	0.0905213	21.0515	15.8809	26.6239
408	3.3126e+17	0.0915936	0.889206	3.21593e+18	6.94393e+16	0.082409	0.376328	1.63912e+17	1.39358	0.090476	21.0409	15.873	26.6106
409	3.31489e+17	0.0916568	0.889143	3.2157e+18	6.94393e+16	0.0823552	0.37599	1.63998e+17	1.39335	0.0904319	21.0307	15.8652	26.5976
410	3.31719e+17	0.0917204	0.88908	3.21547e+18	6.94393e+16	0.0823012	0.375651	1.64084e+17	1.39312	0.0903876	21.0204	15.8575	26.5846
411	3.31945e+17	0.0917829	0.889017	3.21525e+18	6.94393e+16	0.082248	0.375313	1.64169e+17	1.39289	0.0903441	21.0103	15.8498	26.5718
412	3.32172e+17	0.0918456	0.888954	3.21502e+18	6.94393e+16	0.0821949	0.374976	1.64254e+17	1.39266	0.0903006	21.0001	15.8422	26.559
413	3.32396e+17	0.0919078	0.888892	3.21479e+18	6.94393e+16	0.0821423	0.374639	1.64339e+17	1.39243	0.0902576	20.9901	15.8347	26.5463
414	3.32624e+17	0.0919708	0.888829	3.21457e+18	6.94393e+16	0.082089	0.374302	1.64424e+17	1.3922	0.090214	20.98	15.827	26.5335
415	3.32852e+17	0.0920336	0.888766	3.21434e+18	6.94393e+16	0.0820359	0.373965	1.64509e+17	1.39197	0.0901706	20.9699	15.8194	26.5208
416	3.33077e+17	0.0920959	0.888704	3.21411e+18	6.94393e+16	0.0819833	0.373628	1.64593e+17	1.39174	0.0901277	20.9599	15.8119	26.5082
417	3.33301e+17	0.0921579	0.888642	3.21389e+18	6.94393e+16	0.0819311	0.373292	1.64677e+17	1.39151	0.0900851	20.95	15.8044	26.4956
418	3.33526e+17	0.0922202	0.88858	3.21366e+18	6.94393e+16	0.0818787	0.372956	1.64761e+17	1.39128	0.0900424	20.9401	15.7969	26.4831
419	3.33753e+17	0.0922828	0.888517	3.21344e+18	6.94393e+16	0.0818261	0.372621	1.64845e+17	1.39105	0.0899995	20.9301	15.7894	26.4704
420	3.33981e+17	0.0923459	0.888454	3.21321e+18	6.94393e+16	0.0817731	0.372286	1.6493e+17	1.39082	0.0899564	20.9201	15.7818	26.4578
421	3.342e+17	0.0924065	0.888393	3.21299e+18	6.94393e+16	0.0817224	0.371951	1.65012e+17	1.39059	0.0899151	20.9105	15.7746	26.4456
422	3.34422e+17	0.0924678	0.888332	3.21277e+18	6.94393e+16	0.0816711	0.371616	1.65094e+17	1.39037	0.0898734	20.9008	15.7673	26.4333
423	3.34643e+17	0.092529	0.888271	3.21255e+18	6.94393e+16	0.0816199	0.371282	1.65177e+17	1.39014	0.0898317	20.8911	15.76	26.4211
424	3.3487e+17	0.0925918	0.888208	3.21232e+18	6.94393e+16	0.0815675	0.370948	1.65261e+17	1.3899	0.0897891	20.8812	15.7525	26.4086
425	3.35095e+17	0.0926539	0.888146	3.2121e+18	6.94393e+16	0.0815157	0.370614	1.65344e+17	1.38967	0.0897471	20.8714	15.7451	26.3962
426	3.3532e+17	0.0927161	0.888084	3.21187e+18	6.94393e+16	0.0814638	0.370281	1.65428e+17	1.38944	0.089705	20.8616	15.7377	26.3838
427	3.35539e+17	0.0927766	0.888023	3.21165e+18	6.94393e+16	0.0814135	0.369948	1.65508e+17	1.38921	0.0896642	20.8521	15.7306	26.3718
428	3.35761e+17	0.0928382	0.887962	3.21143e+18	6.94393e+16	0.0813624	0.369615	1.65591e+17	1.38898	0.0896228	20.8425	15.7233	26.3596
429	3.35981e+17	0.0928989	0.887901	3.21121e+18	6.94393e+16	0.081312	0.369282	1.65672e+17	1.38875	0.089582	20.833	15.7161	26.3476
430	3.36209e+17	0.092962	0.887838	3.21098e+18	6.94393e+16	0.0812598	0.36895	1.65756e+17	1.38852	0.0895397	20.8232	15.7087	26.3352
431	3.36433e+17	0.0930239	0.887776	3.21076e+18	6.94393e+16	0.0812085	0.368618	1.65839e+17	1.38828	0.0894982	20.8135	15.7014	26.323
432	3.36662e+17	0.0930871	0.887713	3.21053e+18	6.94393e+16	0.0811562	0.368287	1.65923e+17	1.38805	0.0894559	20.8037	15.694	26.3106
433	3.36888e+17	0.0931496	0.88765	3.2103e+18	6.94393e+16	0.0811046	0.367955	1.66006e+17	1.38781	0.0894143	20.794	15.6867	26.2983
434	3.37116e+17	0.0932128	0.887587	3.21007e+18	6.94393e+16	0.0810525	0.367624	1.6609e+17	1.38757	0.0893722	20.7842	15.6793	26.2859
435	3.37352e+17	0.0932779	0.887522	3.20984e+18	6.94393e+16	0.0809989	0.367294	1.66177e+17	1.38733	0.0893289	20.7742	15.6717	26.2732
436	3.37585e+17	0.0933425	0.887458	3.20961e+18	6.94393e+16	0.0809459	0.366963	1.66262e+17	1.38708	0.0892861	20.7642	15.6642	26.2606
437	3.3781e+17	0.0934047	0.887395	3.20938e+18	6.94393e+16	0.0808948	0.366633	1.66345e+17	1.38685	0.089245	20.7546	15.657	26.2485
438	3.38036e+17	0.093467	0.887333	3.20916e+18	6.94393e+16	0.0808436	0.366303	1.66428e+17	1.38661	0.0892037	20.7451	15.6498	26.2364
439	3.38255e+17	0.0935278	0.887272	3.20894e+18	6.94393e+16	0.0807939	0.365974	1.66508e+17	1.38638	0.0891637	20.7357	15.6428	26.2246
440	3.38478e+17	0.0935894	0.887211	3.20871e+18	6.94393e+16	0.0807435	0.365645	1.6659e+17	1.38614	0.0891231	20.7263	15.6356	26.2127
441	3.38695e+17	0.0936492	0.887151	3.2085e+18	6.94393e+16	0.0806946	0.365316	1.66669e+17	1.38592	0.0890838	20.7172	15.6287	26.2011
442	3.38912e+17	0.0937095	0.887091	3.20828e+18	6.94393e+16	0.0806454	0.364987	1.66748e+17	1.38569	0.0890443	20.708	15.6218	26.1895
443	3.39126e+17	0.0937686	0.887031	3.20806e+18	6.94393e+16	0.0805972	0.364659	1.66826e+17	1.38546	0.0890056	20.699	15.615	26.1781
444	3.39344e+17	0.0938286	0.886971	3.20785e+18	6.94393e+16	0.0805483	0.364331	1.66905e+17	1.38523	0.0889663	20.6898	15.6081	26.1666
445	3.39555e+17	0.0938871	0.886913	3.20764e+18	6.94393e+16	0.0805008	0.364003	1.66982e+17	1.38501	0.0889282	20.681	15.6014	26.1554
446	3.39772e+17	0.0939472	0.886853	3.20742e+18	6.94393e+16	0.0804519	0.363675	1.67061e+17	1.38478	0.0888891	20.6719	15.5946	26.1438
447	3.39988e+17	0.0940069	0.886793	3.2072e+18	6.94393e+16	0.0804035	0.363348	1.6714e+17	1.38455	0.0888503	20.6629	15.5878	26.1324
448	3.40204e+17	0.0940665	0.886734	3.20699e+18	6.94393e+16	0.0803552	0.363021	1.67218e+17	1.38432	0.0888116	20.6539	15.581	26.1211
449	3.40417e+17	0.0941253	0.886675	3.20677e+18	6.94393e+16	0.0803076	0.362695	1.67295e+17	1.38409	0.0887735	20.645	15.5743	26.1098
450	3.40634e+17	0.0941853	0.886615	3.20656e+18	6.94393e+16	0.0802591	0.362369	1.67374e+17	1.38386	0.0887347	20.636	15.5675	26.0984
451	3.4085e+17	0.0942451	0.886555	3.20634e+18	6.94393e+16	0.0802108	0.362043	1.67452e+17	1.38363	0.0886961	20.627	15.5607	26.0871
452	3.41064e+17	0.0943044	0.886496	3.20613e+18	6.94393e+16	0.080163	0.361717	1.6753e+17	1.3834	0.088658	20.6181	15.554	26.0759
453	3.41274e+17	0.0943625	0.886437	3.20592e+18	6.94393e+16	0.0801162	0.361391	1.67606e+17	1.38318	0.0886206	20.6094	15.5475	26.0649
454	3.41491e+17	0.0944225	0.886378	3.2057e+18	6.94393e+16	0.080068	0.361066	1.67684e+17	1.38294	0.0885821	20.6005	15.5407	26.0536
455	3.41704e+17	0.0944812	0.886319	3.20549e+18	6.94393e+16	0.0800208	0.360742	1.67761e+17	1.38272	0.0885445	20.5917	15.5341	26.0425
456	3.41916e+17	0.0945399	0.88626	3.20528e+18	6.94393e+16	0.0799737	0.360417	1.67838e+17	1.38249	0.0885069	20.583	15.5275	26.0315
457	3.42123e+17	0.0945972	0.886203	3.20507e+18	6.94393e+16	0.0799277	0.360093	1.67912e+17	1.38226	0.0884703	20.5745	15.5211	26.0207
458	3.42336e+17	0.0946562	0.886144	3.20485e+18	6.94393e+16	0.0798805	0.359769	1.67989e+17	1.38203	0.0884328	20.5658	15.5145	26.0096
459	3.42545e+17	0.0947139	0.886086	3.20465e+18	6.94393e+16	0.0798343	0.359445	1.68064e+17	1.38181	0.088396	20.5572	15.5081	25.9988
460	3.42757e+17	0.0947725	0.886028	3.20443e+18	6.94393e+16	0.0797875	0.359122	1.6814e+17	1.38158	0.0883589	20.5486	15.5016	25.9879
461	3.42969e+17	0.0948311	0.885969	3.20422e+18	6.94393e+16	0.0797408	0.358799	1.68216e+17	1.38135	0.0883217	20.5399	15.495	25.977
462	3.43181e+17	0.0948897	0.88591	3.20401e+18	6.94393e+16	0.0796941	0.358476	1.68292e+17	1.38112	0.0882847	20.5313	15.4885	25.9661
463	3.43389e+17	0.0949473	0.885853	3.2038e+18	6.94393e+16	0.0796482	0.358153	1.68367e+17	1.3809	0.0882483	20.5229	15.4822	25.9554
464	3.436e+17	0.0950055	0.885794	3.20359e+18	6.94393e+16	0.0796019	0.357831	1.68442e+17	1.38067	0.0882115	20.5143	15.4757	25.9446
465	3.43808e+17	0.0950632	0.885737	3.20338e+18	6.94393e+16	0.0795561	0.357509	1.68517e+17	1.38044	0.0881752	20.5059	15.4693	25.9339
466	3.44022e+17	0.0951222	0.885678	3.20317e+18	6.94393e+16	0.0795093	0.357188	1.68593e+17	1.38021	0.0881382	20.4973	15.4628	25.923
467	3.44229e+17	0.0951796	0.88562	3.20296e+18	6.94393e+16	0.0794638	0.356866	1.68667e+17	1.37998	0.0881022	20.4889	15.4565	25.9124
468	3.44442e+17	0.0952383	0.885562	3.20275e+18	6.94393e+16	0.0794173	0.356545	1.68743e+17	1.37975	0.0880654	20.4803	15.4501	25.9016
469	3.4465e+17	0.095296	0.885504	3.20254e+18	6.94393e+16	0.0793718	0.356225	1.68817e+17	1.37953	0.0880294	20.472	15.4438	25.891
470	3.44861e+17	0.0953541	0.885446	3.20233e+18	6.94393e+16	0.0793258	0.355904	1.68892e+17	1.3793	0.0879931	20.4635	15.4374	25.8803
471	3.45067e+17	0.0954112	0.885389	3.20212e+18	6.94393e+16	0.0792808	0.355584	1.68966e+17	1.37907	0.0879576	20.4553	15.4312	25.8699
472	3.45277e+17	0.0954693	0.885331	3.20191e+18	6.94393e+16	0.079235	0.355264	1.6904e+17	1.37884	0.0879215	20.4469	15.4248	25.8593
473	3.4549e+17	0.0955281	0.885272	3.2017e+18	6.94393e+16	0.0791888	0.354945	1.69116e+17	1.37861	0.087885	20.4384	15.4184	25.8485
474	3.45703e+17	0.0955871	0.885213	3.20149e+18	6.94393e+16	0.0791424	0.354625	1.69192e+17	1.37837	0.0878484	20.4299	15.412	25.8378
475	3.4591e+17	0.0956442	0.885156	3.20128e+18	6.94393e+16	0.0790975	0.354306	1.69265e+17	1.37815	0.0878131	20.4217	15.4058	25.8274
476	3.4612e+17	0.0957022	0.885098	3.20107e+18	6.94393e+16	0.0790521	0.353988	1.69339e+17	1.37791	0.0877773	20.4133	15.3995	25.8169
477	3.46328e+17	0.0957598	0.88504	3.20086e+18	6.94393e+16	0.0790069	0.353669	1.69413e+17	1.37769	0.0877418	20.4051	15.3933	25.8064
478	3.46537e+17	0.0958175	0.884982	3.20065e+18	6.94393e+16	0.0789618	0.353351	1.69487e+17	1.37746	0.0877063	20.3968	15.3871	25.796
479	3.46742e+17	0.0958743	0.884926	3.20045e+18	6.94393e+16	0.0789174	0.353033	1.69559e+17	1.37723	0.0876715	20.3887	15.381	25.7857
480	3.46954e+17	0.0959329	0.884867	3.20024e+18	6.94393e+16	0.0788717	0.352715	1.69634e+17	1.37699	0.0876356	20.3804	15.3747	25.7752
481	3.47167e+17	0.0959917	0.884808	3.20002e+18	6.94393e+16	0.0788258	0.352398	1.69709e+17	1.37676	0.0875996	20.372	15.3683	25.7646
482	3.47383e+17	0.0960515	0.884749	3.19981e+18	6.94393e+16	0.0787793	0.352081	1.69785e+17	1.37652	0.0875631	20.3635	15.3619	25.7538
483	3.47588e+17	0.0961083	0.884692	3.1996e+18	6.94393e+16	0.0787351	0.351764	1.69857e+17	1.37629	0.0875284	20.3554	15.3559	25.7437
484	3.47796e+17	0.0961659	0.884634	3.19939e+18	6.94393e+16	0.0786903	0.351448	1.69931e+17	1.37606	0.0874934	20.3473	15.3497	25.7334
485	3.48003e+17	0.0962229	0.884577	3.19919e+18	6.94393e+16	0.078646	0.351132	1.70003e+17	1.37583	0.0874587	20.3392	15.3436	25.7232
486	3.48214e+17	0.0962814	0.884519	3.19898e+18	6.94393e+16	0.0786007	0.350816	1.70077e+17	1.3756	0.0874233	20.331	15.3374	25.7127
487	3.48417e+17	0.0963374	0.884463	3.19877e+18	6.94393e+16	0.0785573	0.3505	1.70148e+17	1.37537	0.0873893	20.3231	15.3315	25.7027
488	3.48626e+17	0.0963954	0.884405	3.19856e+18	6.94393e+16	0.0785125	0.350185	1.70222e+17	1.37514	0.0873543	20.315	15.3253	25.6924
489	3.48829e+17	0.0964514	0.884349	3.19836e+18	6.94393e+16	0.0784692	0.34987	1.70293e+17	1.37491	0.0873205	20.3071	15.3194	25.6825
490	3.49035e+17	0.0965084	0.884292	3.19816e+18	6.94393e+16	0.0784252	0.349555	1.70365e+17	1.37468	0.0872862	20.2991	15.3134	25.6724
491	3.4924e+17	0.096565	0.884235	3.19795e+18	6.94393e+16	0.0783816	0.349241	1.70436e+17	1.37445	0.0872521	20.2912	15.3074	25.6624
492	3.49448e+17	0.0966225	0.884177	3.19774e+18	6.94393e+16	0.0783373	0.348927	1.70509e+17	1.37422	0.0872176	20.2832	15.3013	25.6522
493	3.4965e+17	0.0966784	0.884122	3.19754e+18	6.94393e+16	0.0782943	0.348613	1.70579e+17	1.37399	0.0871841	20.2754	15.2955	25.6424
494	3.49852e+17	0.0967343	0.884066	3.19734e+18	6.94393e+16	0.0782513	0.348299	1.7065e+17	1.37376	0.0871507	20.2676	15.2896	25.6325
495	3.5005e+17	0.0967889	0.884011	3.19714e+18	6.94393e+16	0.0782095	0.347986	1.70719e+17	1.37354	0.0871181	20.26	15.2839	25.623
496	3.50254e+17	0.0968454	0.883955	3.19694e+18	6.94393e+16	0.0781662	0.347673	1.7079e+17	1.37331	0.0870844	20.2522	15.278	25.6131
497	3.50459e+17	0.096902	0.883898	3.19673e+18	6.94393e+16	0.0781228	0.34736	1.70861e+17	1.37308	0.0870507	20.2444	15.2721	25.6032
498	3.50664e+17	0.0969588	0.883841	3.19653e+18	6.94393e+16	0.0780793	0.347047	1.70932e+17	1.37285	0.087017	20.2365	15.2661	25.5932
499	3.50869e+17	0.0970154	0.883785	3.19632e+18	6.94393e+16	0.0780361	0.346735	1.71003e+17	1.37262	0.0869834	20.2287	15.2602	25.5833
500	3.51075e+17	0.0970725	0.883728	3.19612e+18	6.94393e+16	0.0779925	0.346423	1.71075e+17	1.37239	0.0869496	20.2208	15.2543	25.5734
501	3.5128e+17	0.0971292	0.883671	3.19591e+18	6.94393e+16	0.0779493	0.346112	1.71146e+17	1.37216	0.0869161	20.213	15.2484	25.5636
502	3.51483e+17	0.0971851	0.883615	3.19571e+18	6.94393e+16	0.0779067	0.3458	1.71216e+17	1.37193	0.0868831	20.2054	15.2426	25.5538
503	3.51682e+17	0.0972401	0.88356	3.19551e+18	6.94393e+16	0.0778648	0.345489	1.71284e+17	1.3717	0.0868507	20.1978	15.237	25.5443
504	3.51882e+17	0.0972954	0.883505	3.19531e+18	6.94393e+16	0.0778228	0.345178	1.71353e+17	1.37147	0.0868182	20.1903	15.2313	25.5348
505	3.52083e+17	0.097351	0.883449	3.19511e+18	6.94393e+16	0.0777806	0.344868	1.71423e+17	1.37125	0.0867855	20.1827	15.2255	25.5252
506	3.52282e+17	0.097406	0.883394	3.19491e+18	6.94393e+16	0.0777389	0.344558	1.71491e+17	1.37102	0.0867533	20.1752	15.2199	25.5157
507	3.52478e+17	0.0974603	0.88334	3.19471e+18	6.94393e+16	0.0776978	0.344248	1.71559e+17	1.3708	0.0867215	20.1678	15.2143	25.5063
508	3.52677e+17	0.0975155	0.883285	3.19451e+18	6.94393e+16	0.077656	0.343938	1.71628e+17	1.37057	0.0866893	20.1603	15.2087	25.4969
509	3.52868e+17	0.0975682	0.883232	3.19432e+18	6.94393e+16	0.0776161	0.343629	1.71693e+17	1.37035	0.0866585	20.1532	15.2033	25.4878
510	3.53063e+17	0.0976222	0.883178	3.19413e+18	6.94393e+16	0.0775754	0.34332	1.7176e+17	1.37013	0.0866271	20.1458	15.1977	25.4786
511	3.53252e+17	0.0976743	0.883126	3.19394e+18	6.94393e+16	0.077536	0.343011	1.71825e+17	1.36991	0.0865968	20.1388	15.1924	25.4697
512	3.53446e+17	0.0977281	0.883072	3.19374e+18	6.94393e+16	0.0774955	0.342702	1.71892e+17	1.36969	0.0865656	20.1315	15.187	25.4605
513	3.53639e+17	0.0977813	0.883019	3.19355e+18	6.94393e+16	0.0774555	0.342394	1.71958e+17	1.36947	0.0865348	20.1244	15.1815	25.4514
514	3.53828e+17	0.0978336	0.882966	3.19336e+18	6.94393e+16	0.0774161	0.342086	1.72022e+17	1.36925	0.0865046	20.1173	15.1762	25.4425
515	3.54015e+17	0.0978853	0.882915	3.19318e+18	6.94393e+16	0.0773773	0.341778	1.72086e+17	1.36904	0.0864747	20.1104	15.171	25.4337
516	3.54203e+17	0.0979374	0.882863	3.19299e+18	6.94393e+16	0.0773382	0.341471	1.72151e+17	1.36882	0.0864447	20.1034	15.1657	25.4249
517	3.54388e+17	0.0979884	0.882812	3.1928e+18	6.94393e+16	0.0773	0.341163	1.72214e+17	1.36861	0.0864153	20.0966	15.1606	25.4163
518	3.54578e+17	0.0980409	0.882759	3.19261e+18	6.94393e+16	0.0772606	0.340857	1.72278e+17	1.36839	0.0863852	20.0896	15.1553	25.4074
519	3.54766e+17	0.0980931	0.882707	3.19242e+18	6.94393e+16	0.0772216	0.34055	1.72343e+17	1.36817	0.0863552	20.0826	15.15	25.3986
520	3.54954e+17	0.0981449	0.882655	3.19224e+18	6.94393e+16	0.0771829	0.340244	1.72406e+17	1.36796	0.0863256	20.0757	15.1448	25.3899
521	3.5514e+17	0.0981964	0.882604	3.19205e+18	6.94393e+16	0.0771444	0.339937	1.7247e+17	1.36774	0.0862961	20.0689	15.1397	25.3812
522	3.55329e+17	0.0982486	0.882551	3.19186e+18	6.94393e+16	0.0771055	0.339632	1.72534e+17	1.36753	0.0862663	20.0619	15.1344	25.3724
523	3.55512e+17	0.0982992	0.882501	3.19168e+18	6.94393e+16	0.0770677	0.339326	1.72596e+17	1.36731	0.0862375	20.0552	15.1294	25.364
524	3.55698e+17	0.0983506	0.882449	3.19149e+18	6.94393e+16	0.0770295	0.339021	1.72659e+17	1.3671	0.0862082	20.0484	15.1242	25.3554
525	3.55883e+17	0.0984019	0.882398	3.19131e+18	6.94393e+16	0.0769913	0.338716	1.72722e+17	1.36688	0.0861791	20.0416	15.1191	25.3468
526	3.56071e+17	0.0984537	0.882346	3.19112e+18	6.94393e+16	0.0769529	0.338411	1.72785e+17	1.36667	0.0861497	20.0348	15.114	25.3382
527	3.56255e+17	0.0985047	0.882295	3.19094e+18	6.94393e+16	0.076915	0.338107	1.72848e+17	1.36645	0.0861208	20.0281	15.1089	25.3297
528	3.56438e+17	0.0985552	0.882245	3.19075e+18	6.94393e+16	0.0768775	0.337803	1.7291e+17	1.36624	0.0860923	20.0215	15.1039	25.3213
529	3.56625e+17	0.0986071	0.882193	3.19057e+18	6.94393e+16	0.0768391	0.337499	1.72973e+17	1.36602	0.086063	20.0147	15.0988	25.3127
530	3.56813e+17	0.098659	0.882141	3.19038e+18	6.94393e+16	0.0768006	0.337195	1.73036e+17	1.3658	0.0860337	20.0078	15.0936	25.304
531	3.56997e+17	0.09871	0.88209	3.19019e+18	6.94393e+16	0.076763	0.336892	1.73098e+17	1.36559	0.0860051	20.0012	15.0886	25.2956
532	3.57186e+17	0.098762	0.882038	3.19001e+18	6.94393e+16	0.0767245	0.336589	1.73162e+17	1.36537	0.0859759	19.9944	15.0835	25.287
533	3.57372e+17	0.0988135	0.881986	3.18982e+18	6.94393e+16	0.0766865	0.336286	1.73224e+17	1.36515	0.085947	19.9877	15.0784	25.2785
534	3.5756e+17	0.0988656	0.881934	3.18963e+18	6.94393e+16	0.0766481	0.335983	1.73288e+17	1.36493	0.0859178	19.9809	15.0733	25.27
535	3.57748e+17	0.0989176	0.881882	3.18944e+18	6.94393e+16	0.0766099	0.335681	1.73351e+17	1.36471	0.0858888	19.9741	15.0682	25.2614
536	3.57937e+17	0.0989697	0.88183	3.18925e+18	6.94393e+16	0.0765715	0.335379	1.73414e+17	1.36449	0.0858597	19.9674	15.0631	25.2528
537	3.58122e+17	0.099021	0.881779	3.18907e+18	6.94393e+16	0.0765338	0.335077	1.73476e+17	1.36427	0.0858311	19.9607	15.0581	25.2444
538	3.58308e+17	0.0990722	0.881728	3.18888e+18	6.94393e+16	0.0764962	0.334776	1.73538e+17	1.36405	0.0858026	19.9541	15.0531	25.2361
539	3.5849e+17	0.0991227	0.881677	3.1887e+18	6.94393e+16	0.0764592	0.334475	1.73599e+17	1.36384	0.0857746	19.9476	15.0482	25.2278
540	3.58676e+17	0.0991741	0.881626	3.18851e+18	6.94393e+16	0.0764215	0.334174	1.73662e+17	1.36362	0.0857461	19.9409	15.0432	25.2194
541	3.5886e+17	0.0992249	0.881575	3.18833e+18	6.94393e+16	0.0763843	0.333873	1.73723e+17	1.3634	0.085718	19.9344	15.0382	25.2112
542	3.59048e+17	0.099277	0.881523	3.18814e+18	6.94393e+16	0.0763462	0.333573	1.73786e+17	1.36318	0.0856892	19.9277	15.0332	25.2027
543	3.59233e+17	0.0993282	0.881472	3.18796e+18	6.94393e+16	0.0763088	0.333273	1.73848e+17	1.36296	0.085661	19.9212	15.0282	25.1944
544	3.59424e+17	0.099381	0.881419	3.18777e+18	6.94393e+16	0.0762703	0.332973	1.73911e+17	1.36273	0.0856318	19.9144	15.0231	25.1858
545	3.59608e+17	0.0994318	0.881368	3.18758e+18	6.94393e+16	0.0762332	0.332674	1.73972e+17	1.36252	0.0856039	19.9079	15.0182	25.1776
546	3.5979e+17	0.0994822	0.881318	3.1874e+18	6.94393e+16	0.0761965	0.332374	1.74033e+17	1.3623	0.0855763	19.9015	15.0134	25.1695
547	3.5997e+17	0.0995318	0.881268	3.18722e+18	6.94393e+16	0.0761604	0.332075	1.74093e+17	1.36209	0.085549	19.8951	15.0086	25.1615
548	3.60155e+17	0.099583	0.881217	3.18704e+18	6.94393e+16	0.0761231	0.331777	1.74154e+17	1.36187	0.085521	19.8886	15.0037	25.1532
549	3.6034e+17	0.0996342	0.881166	3.18685e+18	6.94393e+16	0.076086	0.331478	1.74215e+17	1.36165	0.085493	19.8821	14.9988	25.145
550	3.60526e+17	0.0996855	0.881114	3.18667e+18	6.94393e+16	0.0760487	0.33118	1.74277e+17	1.36143	0.085465	19.8756	14.9939	25.1368
551	3.6071e+17	0.0997365	0.881064	3.18648e+18	6.94393e+16	0.0760118	0.330882	1.74338e+17	1.36121	0.0854373	19.8691	14.989	25.1286
552	3.60895e+17	0.0997875	0.881012	3.1863e+18	6.94393e+16	0.0759748	0.330584	1.74399e+17	1.36099	0.0854095	19.8627	14.9841	25.1204
553	3.61074e+17	0.099837	0.880963	3.18612e+18	6.94393e+16	0.075939	0.330287	1.74458e+17	1.36078	0.0853826	19.8564	14.9794	25.1125
554	3.61257e+17	0.0998878	0.880912	3.18593e+18	6.94393e+16	0.0759023	0.32999	1.74519e+17	1.36056	0.0853551	19.85	14.9746	25.1044
555	3.61438e+17	0.0999377	0.880862	3.18575e+18	6.94393e+16	0.0758663	0.329693	1.74578e+17	1.36034	0.0853281	19.8437	14.9698	25.0965
556	3.61622e+17	0.0999886	0.880811	3.18557e+18	6.94393e+16	0.0758295	0.329396	1.74639e+17	1.36012	0.0853006	19.8373	14.965	25.0884
557	3.61803e+17	0.100039	0.880761	3.18539e+18	6.94393e+16	0.0757934	0.3291	1.74699e+17	1.3599	0.0852736	19.8311	14.9603	25.0805
558	3.61986e+17	0.100089	0.880711	3.1852e+18	6.94393e+16	0.0757569	0.328804	1.74759e+17	1.35969	0.0852462	19.8247	14.9555	25.0724
559	3.62168e+17	0.10014	0.88066	3.18502e+18	6.94393e+16	0.0757207	0.328508	1.74819e+17	1.35947	0.0852192	19.8184	14.9507	25.0645
560	3.6235e+17	0.10019	0.88061	3.18484e+18	6.94393e+16	0.0756845	0.328213	1.74879e+17	1.35925	0.0851921	19.8121	14.946	25.0565
561	3.6253e+17	0.10024	0.88056	3.18466e+18	6.94393e+16	0.0756489	0.327917	1.74937e+17	1.35903	0.0851655	19.8059	14.9413	25.0487
562	3.62714e+17	0.100291	0.880509	3.18448e+18	6.94393e+16	0.0756124	0.327622	1.74998e+17	1.35881	0.0851383	19.7996	14.9365	25.0407
563	3.62893e+17	0.10034	0.88046	3.1843e+18	6.94393e+16	0.0755768	0.327328	1.75056e+17	1.3586	0.0851118	19.7934	14.9319	25.0329
564	3.63076e+17	0.100391	0.880409	3.18411e+18	6.94393e+16	0.0755406	0.327033	1.75116e+17	1.35838	0.0850848	19.7872	14.9272	25.0249
565	3.63253e+17	0.10044	0.88036	3.18394e+18	6.94393e+16	0.0755056	0.326739	1.75174e+17	1.35816	0.0850587	19.7811	14.9226	25.0173
566	3.63434e+17	0.10049	0.88031	3.18376e+18	6.94393e+16	0.07547	0.326445	1.75233e+17	1.35795	0.0850322	19.7749	14.9179	25.0095
567	3.63612e+17	0.100539	0.880261	3.18358e+18	6.94393e+16	0.0754348	0.326151	1.75291e+17	1.35773	0.085006	19.7688	14.9133	25.0018
568	3.63789e+17	0.100588	0.880212	3.1834e+18	6.94393e+16	0.0753997	0.325858	1.75349e+17	1.35752	0.08498	19.7628	14.9088	24.9941
569	3.63966e+17	0.100637	0.880163	3.18323e+18	6.94393e+16	0.075365	0.325565	1.75407e+17	1.3573	0.0849541	19.7568	14.9042	24.9865
570	3.64145e+17	0.100686	0.880114	3.18305e+18	6.94393e+16	0.0753297	0.325272	1.75465e+17	1.35709	0.0849279	19.7507	14.8996	24.9788
571	3.64317e+17	0.100734	0.880066	3.18287e+18	6.94393e+16	0.0752959	0.324979	1.75521e+17	1.35688	0.0849029	19.7449	14.8952	24.9714
572	3.64495e+17	0.100783	0.880017	3.1827e+18	6.94393e+16	0.0752609	0.324687	1.75579e+17	1.35666	0.0848769	19.7388	14.8907	24.9638
573	3.64671e+17	0.100832	0.879968	3.18252e+18	6.94393e+16	0.0752263	0.324395	1.75636e+17	1.35645	0.0848513	19.7329	14.8862	24.9563
574	3.6485e+17	0.100881	0.879919	3.18234e+18	6.94393e+16	0.0751913	0.324103	1.75694e+17	1.35623	0.0848253	19.7268	14.8816	24.9486
575	3.65027e+17	0.10093	0.87987	3.18216e+18	6.94393e+16	0.0751565	0.323812	1.75751e+17	1.35601	0.0847995	19.7208	14.8771	24.941
576	3.65205e+17	0.100979	0.879821	3.18199e+18	6.94393e+16	0.0751216	0.32352	1.75809e+17	1.3558	0.0847738	19.7148	14.8726	24.9335
577	3.65379e+17	0.101027	0.879773	3.18181e+18	6.94393e+16	0.0750877	0.323229	1.75865e+17	1.35559	0.0847487	19.709	14.8682	24.9261
578	3.65554e+17	0.101076	0.879724	3.18164e+18	6.94393e+16	0.0750535	0.322938	1.75922e+17	1.35537	0.0847234	19.7031	14.8638	24.9186
579	3.65726e+17	0.101123	0.879677	3.18147e+18	6.94393e+16	0.0750199	0.322648	1.75977e+17	1.35516	0.0846986	19.6974	14.8594	24.9114
580	3.65899e+17	0.101171	0.879629	3.18129e+18	6.94393e+16	0.0749861	0.322358	1.76033e+17	1.35495	0.0846737	19.6916	14.855	24.904
581	3.66075e+17	0.10122	0.87958	3.18112e+18	6.94393e+16	0.0749519	0.322068	1.7609e+17	1.35474	0.0846484	19.6857	14.8506	24.8966
582	3.6625e+17	0.101268	0.879532	3.18094e+18	6.94393e+16	0.0749178	0.321778	1.76146e+17	1.35452	0.0846233	19.6798	14.8462	24.8892
583	3.66419e+17	0.101315	0.879485	3.18077e+18	6.94393e+16	0.0748849	0.321488	1.762e+17	1.35432	0.0845991	19.6742	14.8419	24.8821
584	3.66595e+17	0.101364	0.879436	3.1806e+18	6.94393e+16	0.0748507	0.321199	1.76257e+17	1.3541	0.084574	19.6684	14.8375	24.8747
585	3.66763e+17	0.10141	0.87939	3.18043e+18	6.94393e+16	0.074818	0.32091	1.76311e+17	1.35389	0.0845499	19.6628	14.8333	24.8676
586	3.66933e+17	0.101457	0.879343	3.18026e+18	6.94393e+16	0.0747851	0.320622	1.76365e+17	1.35369	0.0845257	19.6571	14.8291	24.8605
587	3.67103e+17	0.101504	0.879296	3.18009e+18	6.94393e+16	0.0747521	0.320333	1.7642e+17	1.35348	0.0845015	19.6515	14.8248	24.8534
588	3.67274e+17	0.101552	0.879248	3.17992e+18	6.94393e+16	0.0747189	0.320045	1.76475e+17	1.35327	0.0844771	19.6458	14.8205	24.8462
589	3.67444e+17	0.101598	0.879202	3.17975e+18	6.94393e+16	0.0746861	0.319757	1.76529e+17	1.35306	0.084453	19.6402	14.8163	24.8391
590	3.67618e+17	0.101646	0.879154	3.17957e+18	6.94393e+16	0.0746525	0.319469	1.76584e+17	1.35284	0.0844284	19.6345	14.812	24.8319
591	3.67785e+17	0.101693	0.879107	3.17941e+18	6.94393e+16	0.0746201	0.319182	1.76638e+17	1.35264	0.0844047	19.629	14.8078	24.8249
592	3.67959e+17	0.101741	0.879059	3.17923e+18	6.94393e+16	0.0745866	0.318895	1.76693e+17	1.35242	0.0843801	19.6233	14.8035	24.8177
593	3.68129e+17	0.101788	0.879012	3.17906e+18	6.94393e+16	0.0745539	0.318608	1.76747e+17	1.35221	0.0843562	19.6177	14.7993	24.8106
594	3.68302e+17	0.101836	0.878964	3.17889e+18	6.94393e+16	0.0745204	0.318321	1.76803e+17	1.352	0.0843317	19.612	14.795	24.8034
595	3.68474e+17	0.101883	0.878917	3.17872e+18	6.94393e+16	0.0744874	0.318035	1.76857e+17	1.35179	0.0843076	19.6064	14.7908	24.7963
596	3.68648e+17	0.101931	0.878869	3.17854e+18	6.94393e+16	0.0744538	0.317749	1.76913e+17	1.35157	0.0842831	19.6007	14.7865	24.7891
597	3.68819e+17	0.101979	0.878821	3.17837e+18	6.94393e+16	0.074421	0.317463	1.76967e+17	1.35136	0.0842591	19.5951	14.7823	24.7821
598	3.68991e+17	0.102026	0.878774	3.1782e+18	6.94393e+16	0.074388	0.317178	1.77022e+17	1.35114	0.084235	19.5895	14.7781	24.775
599	3.69166e+17	0.102075	0.878725	3.17803e+18	6.94393e+16	0.0743544	0.316892	1.77077e+17	1.35093	0.0842106	19.5839	14.7738	24.7678
600	3.69349e+17	0.102125	0.878675	3.17784e+18	6.94393e+16	0.0743194	0.316607	1.77135e+17	1.3507	0.084185	19.5779	14.7693	24.7603
601	3.69526e+17	0.102174	0.878626	3.17766e+18	6.94393e+16	0.0742854	0.316322	1.77191e+17	1.35048	0.0841603	19.5722	14.765	24.753
602	3.69701e+17	0.102223	0.878577	3.17749e+18	6.94393e+16	0.074252	0.316038	1.77246e+17	1.35026	0.084136	19.5665	14.7607	24.7459
603	3.69869e+17	0.102269	0.878531	3.17732e+18	6.94393e+16	0.0742199	0.315753	1.77299e+17	1.35005	0.0841126	19.5611	14.7566	24.739
604	3.70039e+17	0.102316	0.878484	3.17715e+18	6.94393e+16	0.0741874	0.315469	1.77353e+17	1.34984	0.084089	19.5556	14.7525	24.7321
605	3.70209e+17	0.102363	0.878437	3.17698e+18	6.94393e+16	0.0741551	0.315186	1.77407e+17	1.34963	0.0840655	19.5501	14.7483	24.7252
606	3.70382e+17	0.102411	0.878389	3.17681e+18	6.94393e+16	0.074122	0.314902	1.77461e+17	1.34941	0.0840415	19.5445	14.7441	24.7181
607	3.70548e+17	0.102457	0.878343	3.17664e+18	6.94393e+16	0.0740905	0.314619	1.77513e+17	1.34921	0.0840187	19.5392	14.7401	24.7114
608	3.70716e+17	0.102503	0.878297	3.17648e+18	6.94393e+16	0.0740586	0.314336	1.77566e+17	1.349	0.0839955	19.5338	14.7361	24.7046
609	3.7088e+17	0.102549	0.878251	3.17631e+18	6.94393e+16	0.0740272	0.314053	1.77618e+17	1.34879	0.0839728	19.5286	14.7321	24.6979
610	3.71044e+17	0.102594	0.878206	3.17615e+18	6.94393e+16	0.0739961	0.31377	1.77669e+17	1.34858	0.0839503	19.5233	14.7281	24.6913
611	3.71203e+17	0.102638	0.878162	3.17599e+18	6.94393e+16	0.0739659	0.313488	1.77719e+17	1.34839	0.0839285	19.5182	14.7243	24.6848
612	3.71368e+17	0.102684	0.878116	3.17582e+18	6.94393e+16	0.0739346	0.313206	1.77771e+17	1.34818	0.0839058	19.513	14.7203	24.6782
613	3.7153e+17	0.102728	0.878072	3.17566e+18	6.94393e+16	0.0739039	0.312924	1.77822e+17	1.34797	0.0838836	19.5078	14.7164	24.6716
614	3.71695e+17	0.102774	0.878026	3.1755e+18	6.94393e+16	0.0738728	0.312643	1.77873e+17	1.34777	0.0838612	19.5026	14.7125	24.665
615	3.71853e+17	0.102818	0.877982	3.17534e+18	6.94393e+16	0.0738428	0.312362	1.77923e+17	1.34757	0.0838395	19.4976	14.7087	24.6587
616	3.7202e+17	0.102864	0.877936	3.17517e+18	6.94393e+16	0.0738113	0.312081	1.77975e+17	1.34736	0.0838168	19.4923	14.7047	24.652
617	3.72183e+17	0.102909	0.877891	3.17501e+18	6.94393e+16	0.0737805	0.3118	1.78026e+17	1.34715	0.0837946	19.4871	14.7008	24.6455
618	3.72345e+17	0.102954	0.877846	3.17485e+18	6.94393e+16	0.0737499	0.311519	1.78076e+17	1.34695	0.0837725	19.482	14.6969	24.639
619	3.72502e+17	0.102997	0.877803	3.17469e+18	6.94393e+16	0.0737203	0.311239	1.78125e+17	1.34675	0.0837512	19.477	14.6932	24.6327
620	3.72662e+17	0.103041	0.877759	3.17453e+18	6.94393e+16	0.0736902	0.310959	1.78175e+17	1.34655	0.0837296	19.472	14.6894	24.6264
621	3.72824e+17	0.103086	0.877714	3.17437e+18	6.94393e+16	0.0736596	0.310679	1.78225e+17	1.34634	0.0837076	19.4669	14.6855	24.6199
622	3.72983e+17	0.10313	0.87767	3.17421e+18	6.94393e+16	0.0736297	0.3104	1.78275e+17	1.34614	0.0836861	19.4619	14.6818	24.6136
623	3.73143e+17	0.103174	0.877626	3.17405e+18	6.94393e+16	0.0735997	0.310121	1.78324e+17	1.34594	0.0836646	19.4569	14.678	24.6072
624	3.73302e+17	0.103218	0.877582	3.17389e+18	6.94393e+16	0.0735698	0.309842	1.78373e+17	1.34574	0.0836431	19.4519	14.6742	24.6009
625	3.73457e+17	0.103261	0.877539	3.17373e+18	6.94393e+16	0.0735407	0.309563	1.78421e+17	1.34554	0.0836223	19.447	14.6706	24.5948
626	3.73616e+17	0.103305	0.877495	3.17358e+18	6.94393e+16	0.073511	0.309285	1.78471e+17	1.34534	0.083601	19.4421	14.6668	24.5885
627	3.73772e+17	0.103348	0.877452	3.17342e+18	6.94393e+16	0.0734818	0.309006	1.78519e+17	1.34514	0.0835801	19.4372	14.6632	24.5824
628	3.73928e+17	0.103391	0.877409	3.17326e+18	6.94393e+16	0.0734526	0.308728	1.78567e+17	1.34494	0.0835591	19.4324	14.6595	24.5762
629	3.74085e+17	0.103435	0.877365	3.17311e+18	6.94393e+16	0.0734233	0.308451	1.78615e+17	1.34475	0.0835382	19.4275	14.6558	24.5701
630	3.7424e+17	0.103478	0.877322	3.17295e+18	6.94393e+16	0.0733942	0.308173	1.78663e+17	1.34455	0.0835174	19.4226	14.6522	24.5639
631	3.74396e+17	0.103521	0.877279	3.1728e+18	6.94393e+16	0.0733651	0.307896	1.78711e+17	1.34435	0.0834966	19.4178	14.6485	24.5578
632	3.74552e+17	0.103564	0.877236	3.17264e+18	6.94393e+16	0.0733361	0.307619	1.78759e+17	1.34415	0.0834759	19.413	14.6449	24.5517
633	3.74704e+17	0.103606	0.877194	3.17249e+18	6.94393e+16	0.0733076	0.307342	1.78806e+17	1.34396	0.0834556	19.4083	14.6413	24.5458
634	3.74861e+17	0.103649	0.877151	3.17233e+18	6.94393e+16	0.0732784	0.307066	1.78854e+17	1.34376	0.0834348	19.4034	14.6377	24.5396
635	3.75012e+17	0.103691	0.877109	3.17218e+18	6.94393e+16	0.0732503	0.306789	1.78901e+17	1.34356	0.0834148	19.3988	14.6342	24.5338
636	3.75167e+17	0.103734	0.877066	3.17202e+18	6.94393e+16	0.0732214	0.306513	1.78948e+17	1.34336	0.0833942	19.394	14.6306	24.5277
637	3.75322e+17	0.103777	0.877023	3.17187e+18	6.94393e+16	0.0731927	0.306238	1.78996e+17	1.34317	0.0833738	19.3893	14.627	24.5217
638	3.75477e+17	0.10382	0.87698	3.17171e+18	6.94393e+16	0.0731639	0.305962	1.79043e+17	1.34297	0.0833533	19.3845	14.6234	24.5157
639	3.75628e+17	0.103861	0.876939	3.17156e+18	6.94393e+16	0.0731358	0.305687	1.79089e+17	1.34277	0.0833333	19.3798	14.6199	24.5098
640	3.75784e+17	0.103904	0.876896	3.17141e+18	6.94393e+16	0.073107	0.305412	1.79137e+17	1.34257	0.0833129	19.3751	14.6163	24.5038
641	3.7594e+17	0.103948	0.876852	3.17125e+18	6.94393e+16	0.073078	0.305137	1.79185e+17	1.34237	0.0832924	19.3703	14.6127	24.4978
642	3.76095e+17	0.10399	0.87681	3.1711e+18	6.94393e+16	0.0730494	0.304863	1.79232e+17	1.34217	0.0832721	19.3656	14.6091	24.4918
643	3.76251e+17	0.104034	0.876766	3.17094e+18	6.94393e+16	0.0730204	0.304588	1.79279e+17	1.34197	0.0832515	19.3608	14.6055	24.4857
644	3.76405e+17	0.104076	0.876724	3.17079e+18	6.94393e+16	0.072992	0.304314	1.79326e+17	1.34177	0.0832314	19.3561	14.602	24.4798
645	3.76558e+17	0.104118	0.876682	3.17063e+18	6.94393e+16	0.0729638	0.304041	1.79373e+17	1.34158	0.0832114	19.3515	14.5985	24.474
646	3.76711e+17	0.104161	0.876639	3.17048e+18	6.94393e+16	0.0729356	0.303767	1.79419e+17	1.34138	0.0831915	19.3469	14.595	24.4681
647	3.76861e+17	0.104202	0.876598	3.17033e+18	6.94393e+16	0.0729078	0.303494	1.79465e+17	1.34119	0.0831719	19.3423	14.5916	24.4623
648	3.77016e+17	0.104245	0.876555	3.17018e+18	6.94393e+16	0.0728793	0.303221	1.79512e+17	1.34099	0.0831517	19.3376	14.588	24.4564
649	3.77169e+17	0.104287	0.876513	3.17002e+18	6.94393e+16	0.0728511	0.302948	1.79558e+17	1.34079	0.0831318	19.333	14.5845	24.4505
650	3.77326e+17	0.104331	0.876469	3.16986e+18	6.94393e+16	0.0728222	0.302676	1.79606e+17	1.34059	0.0831114	19.3282	14.5809	24.4445
651	3.77481e+17	0.104374	0.876426	3.16971e+18	6.94393e+16	0.0727938	0.302403	1.79653e+17	1.34039	0.0830914	19.3236	14.5774	24.4386
652	3.77635e+17	0.104416	0.876384	3.16956e+18	6.94393e+16	0.0727655	0.302131	1.79699e+17	1.34019	0.0830715	19.3189	14.5739	24.4328
653	3.77786e+17	0.104458	0.876342	3.1694e+18	6.94393e+16	0.0727377	0.301859	1.79745e+17	1.33999	0.0830519	19.3144	14.5705	24.427
654	3.77936e+17	0.104499	0.876301	3.16926e+18	6.94393e+16	0.0727103	0.301588	1.7979e+17	1.3398	0.0830326	19.3099	14.5671	24.4214
655	3.78085e+17	0.104541	0.876259	3.16911e+18	6.94393e+16	0.072683	0.301317	1.79835e+17	1.3396	0.0830134	19.3054	14.5638	24.4157
656	3.78238e+17	0.104583	0.876217	3.16895e+18	6.94393e+16	0.072655	0.301046	1.79881e+17	1.3394	0.0829938	19.3009	14.5603	24.4099
657	3.7839e+17	0.104625	0.876175	3.1688e+18	6.94393e+16	0.0726272	0.300775	1.79927e+17	1.33921	0.0829742	19.2963	14.5569	24.4042
658	3.7854e+17	0.104666	0.876134	3.16865e+18	6.94393e+16	0.0725998	0.300504	1.79972e+17	1.33901	0.082955	19.2919	14.5535	24.3985
659	3.78687e+17	0.104707	0.876093	3.1685e+18	6.94393e+16	0.0725728	0.300234	1.80016e+17	1.33882	0.0829361	19.2875	14.5502	24.393
660	3.78833e+17	0.104747	0.876053	3.16836e+18	6.94393e+16	0.0725462	0.299964	1.8006e+17	1.33863	0.0829174	19.2831	14.5469	24.3875
661	3.78978e+17	0.104788	0.876012	3.16821e+18	6.94393e+16	0.0725198	0.299694	1.80103e+17	1.33844	0.0828989	19.2788	14.5437	24.382
662	3.79124e+17	0.104828	0.875972	3.16807e+18	6.94393e+16	0.072493	0.299424	1.80147e+17	1.33825	0.0828802	19.2745	14.5404	24.3765
663	3.79268e+17	0.104868	0.875932	3.16792e+18	6.94393e+16	0.072467	0.299155	1.8019e+17	1.33806	0.082862	19.2702	14.5372	24.3712
664	3.79412e+17	0.104908	0.875892	3.16778e+18	6.94393e+16	0.0724407	0.298886	1.80233e+17	1.33787	0.0828436	19.266	14.534	24.3658
665	3.79555e+17	0.104947	0.875853	3.16764e+18	6.94393e+16	0.0724147	0.298617	1.80276e+17	1.33769	0.0828254	19.2617	14.5308	24.3604
666	3.79701e+17	0.104988	0.875812	3.16749e+18	6.94393e+16	0.0723881	0.298348	1.8032e+17	1.33749	0.0828069	19.2574	14.5275	24.355
667	3.79841e+17	0.105026	0.875774	3.16735e+18	6.94393e+16	0.0723626	0.29808	1.80361e+17	1.33731	0.0827891	19.2533	14.5244	24.3497
668	3.79983e+17	0.105066	0.875734	3.16721e+18	6.94393e+16	0.0723369	0.297812	1.80404e+17	1.33713	0.0827711	19.2491	14.5213	24.3445
669	3.80126e+17	0.105105	0.875695	3.16707e+18	6.94393e+16	0.072311	0.297544	1.80446e+17	1.33694	0.0827531	19.2449	14.5181	24.3391
670	3.80273e+17	0.105146	0.875654	3.16692e+18	6.94393e+16	0.0722843	0.297276	1.8049e+17	1.33674	0.0827345	19.2406	14.5148	24.3337
671	3.80416e+17	0.105185	0.875615	3.16678e+18	6.94393e+16	0.0722584	0.297009	1.80532e+17	1.33656	0.0827166	19.2364	14.5117	24.3284
672	3.80562e+17	0.105226	0.875574	3.16663e+18	6.94393e+16	0.072232	0.296742	1.80576e+17	1.33636	0.0826982	19.2321	14.5084	24.323
673	3.80703e+17	0.105265	0.875535	3.16649e+18	6.94393e+16	0.0722065	0.296475	1.80617e+17	1.33618	0.0826805	19.228	14.5053	24.3178
674	3.80847e+17	0.105304	0.875496	3.16634e+18	6.94393e+16	0.0721805	0.296208	1.8066e+17	1.33599	0.0826624	19.2238	14.5022	24.3125
675	3.80988e+17	0.105343	0.875457	3.1662e+18	6.94393e+16	0.072155	0.295941	1.80702e+17	1.3358	0.0826447	19.2197	14.4991	24.3073
676	3.81132e+17	0.105383	0.875417	3.16606e+18	6.94393e+16	0.0721289	0.295675	1.80745e+17	1.33561	0.0826267	19.2155	14.4959	24.302
677	3.81274e+17	0.105422	0.875378	3.16592e+18	6.94393e+16	0.0721034	0.295409	1.80786e+17	1.33543	0.082609	19.2114	14.4928	24.2968
678	3.81414e+17	0.105461	0.875339	3.16578e+18	6.94393e+16	0.0720781	0.295143	1.80828e+17	1.33524	0.0825915	19.2073	14.4897	24.2916
679	3.81558e+17	0.105501	0.875299	3.16563e+18	6.94393e+16	0.0720522	0.294878	1.8087e+17	1.33505	0.0825735	19.2031	14.4866	24.2863
680	3.81699e+17	0.10554	0.87526	3.16549e+18	6.94393e+16	0.0720269	0.294613	1.80912e+17	1.33486	0.082556	19.1991	14.4835	24.2812
681	3.81838e+17	0.105578	0.875222	3.16535e+18	6.94393e+16	0.0720019	0.294348	1.80953e+17	1.33468	0.0825387	19.1951	14.4805	24.2761
682	3.81981e+17	0.105618	0.875182	3.16521e+18	6.94393e+16	0.0719762	0.294083	1.80995e+17	1.33449	0.082521	19.1909	14.4774	24.2709
683	3.82119e+17	0.105656	0.875144	3.16507e+18	6.94393e+16	0.0719514	0.293818	1.81035e+17	1.33431	0.0825039	19.187	14.4744	24.2659
684	3.82264e+17	0.105696	0.875104	3.16493e+18	6.94393e+16	0.0719254	0.293554	1.81078e+17	1.33412	0.082486	19.1828	14.4712	24.2606
685	3.82403e+17	0.105734	0.875066	3.16479e+18	6.94393e+16	0.0719005	0.29329	1.81119e+17	1.33393	0.0824688	19.1788	14.4682	24.2555
686	3.82543e+17	0.105773	0.875027	3.16465e+18	6.94393e+16	0.0718754	0.293026	1.8116e+17	1.33375	0.0824515	19.1748	14.4652	24.2504
687	3.82681e+17	0.105811	0.874989	3.16451e+18	6.94393e+16	0.0718507	0.292762	1.812e+17	1.33356	0.0824345	19.1708	14.4622	24.2454
688	3.82819e+17	0.10585	0.87495	3.16437e+18	6.94393e+16	0.071826	0.292499	1.81241e+17	1.33338	0.0824175	19.1669	14.4592	24.2404
689	3.82955e+17	0.105887	0.874913	3.16424e+18	6.94393e+16	0.0718016	0.292236	1.8128e+17	1.3332	0.0824007	19.163	14.4563	24.2355
690	3.83095e+17	0.105926	0.874874	3.1641e+18	6.94393e+16	0.0717765	0.291973	1.81321e+17	1.33301	0.0823835	19.159	14.4533	24.2304
691	3.83234e+17	0.105965	0.874835	3.16396e+18	6.94393e+16	0.0717517	0.29171	1.81362e+17	1.33282	0.0823665	19.155	14.4503	24.2254
692	3.83373e+17	0.106003	0.874797	3.16382e+18	6.94393e+16	0.0717269	0.291448	1.81402e+17	1.33264	0.0823495	19.151	14.4473	24.2204
693	3.83514e+17	0.106042	0.874758	3.16368e+18	6.94393e+16	0.0717018	0.291186	1.81443e+17	1.33245	0.0823323	19.147	14.4443	24.2154
694	3.83654e+17	0.106081	0.874719	3.16354e+18	6.94393e+16	0.0716769	0.290924	1.81484e+17	1.33226	0.0823152	19.1431	14.4413	24.2103
695	3.8379e+17	0.106118	0.874682	3.1634e+18	6.94393e+16	0.0716527	0.290662	1.81524e+17	1.33208	0.0822986	19.1392	14.4384	24.2055
696	3.83933e+17	0.106158	0.874642	3.16326e+18	6.94393e+16	0.0716273	0.290401	1.81565e+17	1.33189	0.0822812	19.1352	14.4353	24.2004
697	3.84078e+17	0.106198	0.874602	3.16311e+18	6.94393e+16	0.0716013	0.290139	1.81608e+17	1.3317	0.0822635	19.1311	14.4322	24.1952
698	3.84221e+17	0.106237	0.874563	3.16297e+18	6.94393e+16	0.0715759	0.289878	1.81649e+17	1.3315	0.0822461	19.127	14.4291	24.19
699	3.84365e+17	0.106277	0.874523	3.16283e+18	6.94393e+16	0.0715504	0.289618	1.81691e+17	1.33131	0.0822288	19.123	14.4261	24.1849
700	3.84518e+17	0.106319	0.874481	3.16267e+18	6.94393e+16	0.0715233	0.289357	1.81735e+17	1.33111	0.0822102	19.1187	14.4228	24.1795
701	3.84661e+17	0.106359	0.874441	3.16253e+18	6.94393e+16	0.0714979	0.289097	1.81776e+17	1.33092	0.082193	19.1146	14.4198	24.1744
702	3.84807e+17	0.106399	0.874401	3.16238e+18	6.94393e+16	0.0714721	0.288837	1.81818e+17	1.33072	0.0821753	19.1105	14.4167	24.1692
703	3.84947e+17	0.106438	0.874362	3.16224e+18	6.94393e+16	0.0714472	0.288577	1.81859e+17	1.33053	0.0821584	19.1066	14.4138	24.1642
704	3.85088e+17	0.106477	0.874323	3.1621e+18	6.94393e+16	0.0714223	0.288317	1.819e+17	1.33034	0.0821414	19.1027	14.4108	24.1592
705	3.85226e+17	0.106515	0.874285	3.16197e+18	6.94393e+16	0.0713979	0.288058	1.81939e+17	1.33015	0.0821249	19.0988	14.4079	24.1544
706	3.85367e+17	0.106554	0.874246	3.16182e+18	6.94393e+16	0.0713729	0.287799	1.8198e+17	1.32996	0.0821078	19.0948	14.4049	24.1494
707	3.85508e+17	0.106593	0.874207	3.16168e+18	6.94393e+16	0.0713481	0.28754	1.8202e+17	1.32978	0.0820911	19.0909	14.4019	24.1444
708	3.85647e+17	0.106632	0.874168	3.16154e+18	6.94393e+16	0.0713235	0.287281	1.8206e+17	1.32959	0.0820743	19.0871	14.399	24.1395
709	3.85784e+17	0.106669	0.874131	3.16141e+18	6.94393e+16	0.0712994	0.287023	1.821e+17	1.3294	0.082058	19.0832	14.3961	24.1347
710	3.85921e+17	0.106707	0.874093	3.16127e+18	6.94393e+16	0.0712752	0.286765	1.82139e+17	1.32922	0.0820416	19.0794	14.3933	24.1299
711	3.86058e+17	0.106745	0.874055	3.16113e+18	6.94393e+16	0.0712511	0.286507	1.82178e+17	1.32903	0.0820253	19.0756	14.3904	24.1251
712	3.86198e+17	0.106784	0.874016	3.16099e+18	6.94393e+16	0.0712265	0.286249	1.82218e+17	1.32884	0.0820086	19.0718	14.3875	24.1202
713	3.86333e+17	0.106821	0.873979	3.16086e+18	6.94393e+16	0.0712028	0.285991	1.82257e+17	1.32866	0.0819926	19.068	14.3847	24.1155
714	3.86468e+17	0.106858	0.873942	3.16072e+18	6.94393e+16	0.0711791	0.285734	1.82296e+17	1.32848	0.0819765	19.0643	14.3818	24.1107
715	3.86606e+17	0.106897	0.873903	3.16059e+18	6.94393e+16	0.0711548	0.285477	1.82335e+17	1.32829	0.0819601	19.0605	14.379	24.1059
716	3.8674e+17	0.106934	0.873866	3.16045e+18	6.94393e+16	0.0711313	0.28522	1.82373e+17	1.32811	0.0819443	19.0568	14.3762	24.1013
717	3.86874e+17	0.106971	0.873829	3.16032e+18	6.94393e+16	0.0711077	0.284964	1.82412e+17	1.32793	0.0819284	19.0531	14.3734	24.0966
718	3.87008e+17	0.107008	0.873792	3.16018e+18	6.94393e+16	0.0710842	0.284707	1.8245e+17	1.32774	0.0819125	19.0494	14.3706	24.0919
719	3.87145e+17	0.107046	0.873754	3.16005e+18	6.94393e+16	0.0710603	0.284451	1.82489e+17	1.32756	0.0818964	19.0457	14.3678	24.0872
720	3.87281e+17	0.107083	0.873717	3.15991e+18	6.94393e+16	0.0710364	0.284195	1.82527e+17	1.32737	0.0818803	19.0419	14.365	24.0824
721	3.87418e+17	0.107121	0.873679	3.15977e+18	6.94393e+16	0.0710125	0.28394	1.82566e+17	1.32719	0.0818642	19.0382	14.3621	24.0777
722	3.87551e+17	0.107158	0.873642	3.15964e+18	6.94393e+16	0.0709893	0.283684	1.82604e+17	1.32701	0.0818486	19.0346	14.3594	24.0731
723	3.87685e+17	0.107195	0.873605	3.15951e+18	6.94393e+16	0.0709659	0.283429	1.82642e+17	1.32682	0.0818329	19.0309	14.3566	24.0685
724	3.87819e+17	0.107232	0.873568	3.15937e+18	6.94393e+16	0.0709425	0.283174	1.8268e+17	1.32664	0.0818172	19.0273	14.3539	24.0639
725	3.87951e+17	0.107269	0.873531	3.15924e+18	6.94393e+16	0.0709194	0.282919	1.82717e+17	1.32646	0.0818017	19.0237	14.3512	24.0593
726	3.88085e+17	0.107306	0.873494	3.15911e+18	6.94393e+16	0.070896	0.282665	1.82755e+17	1.32628	0.0817861	19.02	14.3484	24.0547
727	3.88218e+17	0.107342	0.873458	3.15897e+18	6.94393e+16	0.0708729	0.28241	1.82793e+17	1.3261	0.0817705	19.0164	14.3457	24.0502
728	3.88352e+17	0.107379	0.873421	3.15884e+18	6.94393e+16	0.0708496	0.282156	1.82831e+17	1.32591	0.0817549	19.0128	14.343	24.0456
729	3.88482e+17	0.107415	0.873385	3.15871e+18	6.94393e+16	0.070827	0.281903	1.82867e+17	1.32573	0.0817398	19.0093	14.3403	24.0411
730	3.88617e+17	0.107453	0.873347	3.15857e+18	6.94393e+16	0.0708035	0.281649	1.82905e+17	1.32555	0.0817241	19.0056	14.3376	24.0365
731	3.88747e+17	0.107489	0.873311	3.15844e+18	6.94393e+16	0.0707808	0.281396	1.82942e+17	1.32537	0.0817089	19.0021	14.3349	24.032
732	3.88881e+17	0.107526	0.873274	3.15831e+18	6.94393e+16	0.0707576	0.281142	1.8298e+17	1.32519	0.0816934	18.9985	14.3322	24.0275
733	3.89008e+17	0.107561	0.873239	3.15818e+18	6.94393e+16	0.0707356	0.28089	1.83015e+17	1.32501	0.0816787	18.9951	14.3296	24.0232
734	3.8914e+17	0.107597	0.873203	3.15805e+18	6.94393e+16	0.0707127	0.280637	1.83052e+17	1.32483	0.0816635	18.9915	14.3269	24.0187
735	3.89272e+17	0.107634	0.873166	3.15792e+18	6.94393e+16	0.0706897	0.280384	1.83089e+17	1.32465	0.0816482	18.9879	14.3242	24.0142
736	3.89406e+17	0.107671	0.873129	3.15779e+18	6.94393e+16	0.0706666	0.280132	1.83127e+17	1.32447	0.0816328	18.9844	14.3215	24.0096
737	3.89535e+17	0.107707	0.873093	3.15766e+18	6.94393e+16	0.0706442	0.27988	1.83163e+17	1.32429	0.0816179	18.9809	14.3189	24.0053
738	3.89668e+17	0.107743	0.873057	3.15752e+18	6.94393e+16	0.0706212	0.279628	1.832e+17	1.32411	0.0816026	18.9774	14.3162	24.0008
739	3.898e+17	0.10778	0.87302	3.15739e+18	6.94393e+16	0.0705984	0.279377	1.83237e+17	1.32392	0.0815874	18.9738	14.3136	23.9963
740	3.89932e+17	0.107816	0.872984	3.15726e+18	6.94393e+16	0.0705755	0.279126	1.83274e+17	1.32374	0.0815722	18.9703	14.3109	23.9918
741	3.9006e+17	0.107852	0.872948	3.15713e+18	6.94393e+16	0.0705535	0.278874	1.8331e+17	1.32357	0.0815576	18.9669	14.3084	23.9875
742	3.90196e+17	0.107889	0.872911	3.15699e+18	6.94393e+16	0.0705299	0.278624	1.83348e+17	1.32338	0.081542	18.9633	14.3056	23.9829
743	3.90327e+17	0.107926	0.872874	3.15686e+18	6.94393e+16	0.0705074	0.278373	1.83384e+17	1.3232	0.081527	18.9598	14.303	23.9785
744	3.90461e+17	0.107963	0.872837	3.15673e+18	6.94393e+16	0.0704843	0.278122	1.83421e+17	1.32301	0.0815117	18.9562	14.3003	23.974
745	3.90591e+17	0.107999	0.872801	3.1566e+18	6.94393e+16	0.0704619	0.277872	1.83458e+17	1.32283	0.0814969	18.9528	14.2977	23.9697
746	3.90724e+17	0.108035	0.872765	3.15647e+18	6.94393e+16	0.070439	0.277622	1.83494e+17	1.32265	0.0814818	18.9493	14.2951	23.9652
747	3.90857e+17	0.108072	0.872728	3.15633e+18	6.94393e+16	0.0704162	0.277373	1.83531e+17	1.32246	0.0814667	18.9457	14.2924	23.9608
748	3.90987e+17	0.108108	0.872692	3.1562e+18	6.94393e+16	0.0703938	0.277123	1.83567e+17	1.32228	0.0814519	18.9423	14.2898	23.9564
749	3.91117e+17	0.108144	0.872656	3.15607e+18	6.94393e+16	0.0703715	0.276874	1.83603e+17	1.3221	0.0814372	18.9389	14.2872	23.9521
750	3.9125e+17	0.108181	0.872619	3.15594e+18	6.94393e+16	0.0703486	0.276625	1.8364e+17	1.32192	0.0814221	18.9354	14.2846	23.9477
751	3.91381e+17	0.108217	0.872583	3.15581e+18	6.94393e+16	0.0703261	0.276376	1.83676e+17	1.32174	0.0814073	18.9319	14.282	23.9433
752	3.91513e+17	0.108254	0.872546	3.15568e+18	6.94393e+16	0.0703035	0.276127	1.83713e+17	1.32155	0.0813923	18.9284	14.2794	23.9389
753	3.91645e+17	0.10829	0.87251	3.15555e+18	6.94393e+16	0.0702809	0.275879	1.83749e+17	1.32137	0.0813775	18.925	14.2767	23.9345
754	3.91776e+17	0.108326	0.872474	3.15541e+18	6.94393e+16	0.0702584	0.275631	1.83786e+17	1.32119	0.0813627	18.9216	14.2742	23.9302
755	3.91905e+17	0.108362	0.872438	3.15529e+18	6.94393e+16	0.0702365	0.275383	1.83821e+17	1.32101	0.0813483	18.9182	14.2716	23.926
756	3.92035e+17	0.108398	0.872402	3.15516e+18	6.94393e+16	0.0702142	0.275135	1.83857e+17	1.32083	0.0813336	18.9148	14.2691	23.9217
757	3.92166e+17	0.108434	0.872366	3.15502e+18	6.94393e+16	0.0701917	0.274887	1.83893e+17	1.32064	0.0813189	18.9114	14.2665	23.9173
758	3.923e+17	0.108471	0.872329	3.15489e+18	6.94393e+16	0.0701689	0.27464	1.8393e+17	1.32046	0.0813039	18.9079	14.2638	23.9129
759	3.92432e+17	0.108508	0.872292	3.15476e+18	6.94393e+16	0.0701463	0.274393	1.83966e+17	1.32027	0.0812891	18.9044	14.2612	23.9086
760	3.92564e+17	0.108544	0.872256	3.15463e+18	6.94393e+16	0.0701238	0.274146	1.84002e+17	1.32009	0.0812743	18.901	14.2587	23.9042
761	3.92694e+17	0.10858	0.87222	3.1545e+18	6.94393e+16	0.0701016	0.2739	1.84038e+17	1.31991	0.0812598	18.8976	14.2561	23.8999
762	3.92826e+17	0.108617	0.872183	3.15437e+18	6.94393e+16	0.0700792	0.273653	1.84074e+17	1.31972	0.0812452	18.8942	14.2535	23.8956
763	3.92955e+17	0.108652	0.872148	3.15424e+18	6.94393e+16	0.0700572	0.273407	1.84109e+17	1.31954	0.0812307	18.8909	14.251	23.8914
764	3.93088e+17	0.108689	0.872111	3.1541e+18	6.94393e+16	0.0700346	0.273161	1.84145e+17	1.31936	0.081216	18.8874	14.2484	23.8871
765	3.93215e+17	0.108724	0.872076	3.15398e+18	6.94393e+16	0.0700131	0.272915	1.8418e+17	1.31918	0.0812019	18.8842	14.246	23.8829
766	3.93346e+17	0.10876	0.87204	3.15385e+18	6.94393e+16	0.0699908	0.27267	1.84216e+17	1.319	0.0811874	18.8808	14.2434	23.8786
767	3.93477e+17	0.108797	0.872003	3.15371e+18	6.94393e+16	0.0699685	0.272425	1.84252e+17	1.31881	0.0811728	18.8774	14.2408	23.8744
768	3.93606e+17	0.108832	0.871968	3.15358e+18	6.94393e+16	0.0699465	0.272179	1.84287e+17	1.31863	0.0811585	18.8741	14.2383	23.8702
769	3.93737e+17	0.108868	0.871932	3.15345e+18	6.94393e+16	0.0699245	0.271935	1.84322e+17	1.31845	0.0811442	18.8707	14.2358	23.8659
770	3.93866e+17	0.108904	0.871896	3.15332e+18	6.94393e+16	0.0699025	0.27169	1.84357e+17	1.31827	0.0811299	18.8674	14.2333	23.8617
771	3.93995e+17	0.10894	0.87186	3.1532e+18	6.94393e+16	0.0698806	0.271446	1.84393e+17	1.31809	0.0811156	18.8641	14.2308	23.8575
772	3.94125e+17	0.108976	0.871824	3.15307e+18	6.94393e+16	0.0698587	0.271201	1.84428e+17	1.3179	0.0811014	18.8608	14.2283	23.8534
773	3.94252e+17	0.109011	0.871789	3.15294e+18	6.94393e+16	0.0698371	0.270957	1.84462e+17	1.31772	0.0810874	18.8575	14.2259	23.8492
774	3.94383e+17	0.109047	0.871753	3.15281e+18	6.94393e+16	0.069815	0.270714	1.84498e+17	1.31754	0.081073	18.8542	14.2233	23.845
775	3.94515e+17	0.109084	0.871716	3.15268e+18	6.94393e+16	0.0697927	0.27047	1.84533e+17	1.31735	0.0810586	18.8508	14.2208	23.8408
776	3.94645e+17	0.10912	0.87168	3.15255e+18	6.94393e+16	0.0697707	0.270227	1.84569e+17	1.31717	0.0810443	18.8475	14.2183	23.8366
777	3.94775e+17	0.109155	0.871645	3.15242e+18	6.94393e+16	0.0697489	0.269984	1.84604e+17	1.31699	0.0810302	18.8442	14.2158	23.8324
778	3.94906e+17	0.109192	0.871608	3.15228e+18	6.94393e+16	0.0697267	0.269741	1.84639e+17	1.3168	0.0810158	18.8409	14.2133	23.8282
779	3.95035e+17	0.109227	0.871573	3.15216e+18	6.94393e+16	0.0697051	0.269498	1.84674e+17	1.31662	0.0810018	18.8376	14.2108	23.8241
780	3.95166e+17	0.109264	0.871536	3.15203e+18	6.94393e+16	0.0696829	0.269256	1.84709e+17	1.31644	0.0809875	18.8343	14.2083	23.8199
781	3.95296e+17	0.109299	0.871501	3.1519e+18	6.94393e+16	0.0696611	0.269014	1.84744e+17	1.31625	0.0809734	18.831	14.2059	23.8157
782	3.95428e+17	0.109336	0.871464	3.15176e+18	6.94393e+16	0.0696388	0.268772	1.8478e+17	1.31607	0.080959	18.8277	14.2033	23.8115
783	3.95556e+17	0.109372	0.871428	3.15163e+18	6.94393e+16	0.0696173	0.26853	1.84814e+17	1.31588	0.0809451	18.8244	14.2009	23.8074
784	3.95688e+17	0.109408	0.871392	3.1515e+18	6.94393e+16	0.0695951	0.268288	1.84849e+17	1.3157	0.0809308	18.8211	14.1984	23.8032
785	3.95818e+17	0.109444	0.871356	3.15137e+18	6.94393e+16	0.0695732	0.268047	1.84884e+17	1.31551	0.0809167	18.8178	14.1959	23.799
786	3.95949e+17	0.10948	0.87132	3.15124e+18	6.94393e+16	0.0695514	0.267806	1.84919e+17	1.31533	0.0809027	18.8146	14.1934	23.7949
787	3.96077e+17	0.109516	0.871284	3.15111e+18	6.94393e+16	0.0695298	0.267565	1.84954e+17	1.31515	0.0808888	18.8113	14.191	23.7908
788	3.96209e+17	0.109552	0.871248	3.15098e+18	6.94393e+16	0.0695077	0.267324	1.84989e+17	1.31496	0.0808746	18.808	14.1885	23.7866
789	3.96343e+17	0.109589	0.871211	3.15085e+18	6.94393e+16	0.0694853	0.267084	1.85025e+17	1.31477	0.0808602	18.8047	14.186	23.7824
790	3.96477e+17	0.109626	0.871174	3.15071e+18	6.94393e+16	0.0694628	0.266843	1.85061e+17	1.31458	0.0808457	18.8013	14.1835	23.7782
791	3.96609e+17	0.109662	0.871138	3.15058e+18	6.94393e+16	0.0694408	0.266603	1.85096e+17	1.31439	0.0808316	18.7981	14.181	23.774
792	3.9674e+17	0.109699	0.871101	3.15045e+18	6.94393e+16	0.069419	0.266363	1.8513e+17	1.31421	0.0808176	18.7948	14.1785	23.7699
793	3.96874e+17	0.109736	0.871064	3.15032e+18	6.94393e+16	0.0693965	0.266124	1.85166e+17	1.31402	0.0808032	18.7915	14.176	23.7657
794	3.97007e+17	0.109773	0.871027	3.15018e+18	6.94393e+16	0.0693743	0.265884	1.85202e+17	1.31383	0.080789	18.7881	14.1735	23.7615
795	3.97143e+17	0.10981	0.87099	3.15005e+18	6.94393e+16	0.0693517	0.265645	1.85238e+17	1.31363	0.0807745	18.7848	14.171	23.7572
796	3.97278e+17	0.109848	0.870952	3.14991e+18	6.94393e+16	0.0693291	0.265406	1.85274e+17	1.31344	0.0807601	18.7814	14.1684	23.753
797	3.97414e+17	0.109885	0.870915	3.14978e+18	6.94393e+16	0.0693064	0.265167	1.8531e+17	1.31325	0.0807456	18.778	14.1659	23.7487
798	3.97554e+17	0.109924	0.870876	3.14964e+18	6.94393e+16	0.0692831	0.264929	1.85347e+17	1.31305	0.0807307	18.7746	14.1633	23.7443
799	3.97694e+17	0.109963	0.870837	3.1495e+18	6.94393e+16	0.0692598	0.264691	1.85384e+17	1.31285	0.0807158	18.7711	14.1607	23.74
800	3.97942e+17	0.110031	0.870769	3.14925e+18	6.94393e+16	0.0692186	0.264453	1.85449e+17	1.31249	0.0806895	18.765	14.1561	23.7322
801	3.98103e+17	0.110076	0.870724	3.14909e+18	6.94393e+16	0.0691919	0.264215	1.85492e+17	1.31226	0.0806725	18.761	14.1531	23.7272
802	3.98251e+17	0.110117	0.870683	3.14894e+18	6.94393e+16	0.0691672	0.263977	1.85531e+17	1.31205	0.0806568	18.7574	14.1503	23.7226
803	3.98395e+17	0.110156	0.870644	3.1488e+18	6.94393e+16	0.0691434	0.263739	1.85569e+17	1.31185	0.0806416	18.7539	14.1476	23.7181
804	3.98535e+17	0.110195	0.870605	3.14866e+18	6.94393e+16	0.0691202	0.263502	1.85606e+17	1.31165	0.0806268	18.7504	14.1451	23.7138
805	3.98672e+17	0.110233	0.870567	3.14852e+18	6.94393e+16	0.0690975	0.263265	1.85642e+17	1.31145	0.0806124	18.7471	14.1425	23.7095
806	3.98811e+17	0.110271	0.870529	3.14838e+18	6.94393e+16	0.0690745	0.263028	1.85679e+17	1.31125	0.0805978	18.7437	14.14	23.7052
807	3.98951e+17	0.11031	0.87049	3.14824e+18	6.94393e+16	0.0690514	0.262792	1.85715e+17	1.31105	0.0805831	18.7403	14.1374	23.7009
808	3.99088e+17	0.110348	0.870452	3.1481e+18	6.94393e+16	0.0690288	0.262555	1.85751e+17	1.31086	0.0805687	18.7369	14.1349	23.6967
809	3.99219e+17	0.110384	0.870416	3.14797e+18	6.94393e+16	0.069007	0.262319	1.85786e+17	1.31067	0.080555	18.7337	14.1324	23.6926
810	3.99355e+17	0.110422	0.870378	3.14784e+18	6.94393e+16	0.0689846	0.262083	1.85822e+17	1.31047	0.0805407	18.7304	14.13	23.6885
811	3.99489e+17	0.110459	0.870341	3.1477e+18	6.94393e+16	0.0689625	0.261847	1.85857e+17	1.31028	0.0805267	18.7271	14.1275	23.6843
812	3.99626e+17	0.110497	0.870303	3.14757e+18	6.94393e+16	0.06894	0.261612	1.85892e+17	1.31008	0.0805125	18.7238	14.125	23.6801
813	3.9976e+17	0.110534	0.870266	3.14743e+18	6.94393e+16	0.0689179	0.261376	1.85927e+17	1.30989	0.0804985	18.7206	14.1225	23.676
814	3.99902e+17	0.110573	0.870227	3.14729e+18	6.94393e+16	0.0688944	0.261141	1.85965e+17	1.30969	0.0804837	18.7171	14.1199	23.6717
815	4.00037e+17	0.11061	0.87019	3.14715e+18	6.94393e+16	0.0688723	0.260906	1.86e+17	1.30949	0.0804696	18.7139	14.1175	23.6675
816	4.00172e+17	0.110648	0.870152	3.14702e+18	6.94393e+16	0.0688501	0.260672	1.86035e+17	1.3093	0.0804556	18.7106	14.115	23.6634
817	4.00305e+17	0.110684	0.870116	3.14689e+18	6.94393e+16	0.0688283	0.260437	1.8607e+17	1.30911	0.0804419	18.7074	14.1126	23.6594
818	4.00441e+17	0.110722	0.870078	3.14675e+18	6.94393e+16	0.0688059	0.260203	1.86105e+17	1.30891	0.0804278	18.7041	14.1101	23.6552
819	4.0057e+17	0.110758	0.870042	3.14662e+18	6.94393e+16	0.0687847	0.259969	1.86139e+17	1.30873	0.0804144	18.701	14.1078	23.6513
820	4.00705e+17	0.110795	0.870005	3.14649e+18	6.94393e+16	0.0687626	0.259735	1.86174e+17	1.30853	0.0804005	18.6978	14.1053	23.6472
821	4.00838e+17	0.110832	0.869968	3.14635e+18	6.94393e+16	0.0687407	0.259501	1.86208e+17	1.30834	0.0803867	18.6946	14.1029	23.6432
822	4.00971e+17	0.110869	0.869931	3.14622e+18	6.94393e+16	0.0687189	0.259268	1.86243e+17	1.30815	0.080373	18.6914	14.1005	23.6391
823	4.01102e+17	0.110905	0.869895	3.14609e+18	6.94393e+16	0.0686975	0.259035	1.86277e+17	1.30796	0.0803595	18.6883	14.0982	23.6352
824	4.01237e+17	0.110942	0.869858	3.14595e+18	6.94393e+16	0.0686754	0.258802	1.86312e+17	1.30777	0.0803456	18.685	14.0957	23.6311
825	4.0137e+17	0.110979	0.869821	3.14582e+18	6.94393e+16	0.0686536	0.258569	1.86346e+17	1.30757	0.080332	18.6819	14.0933	23.6271
826	4.01503e+17	0.111016	0.869784	3.14569e+18	6.94393e+16	0.068632	0.258336	1.8638e+17	1.30738	0.0803184	18.6787	14.091	23.6231
827	4.01634e+17	0.111052	0.869748	3.14556e+18	6.94393e+16	0.0686106	0.258104	1.86414e+17	1.30719	0.080305	18.6756	14.0886	23.6191
828	4.01766e+17	0.111089	0.869711	3.14542e+18	6.94393e+16	0.0685889	0.257872	1.86448e+17	1.307	0.0802914	18.6724	14.0862	23.6151
829	4.01896e+17	0.111124	0.869676	3.1453e+18	6.94393e+16	0.0685678	0.25764	1.86482e+17	1.30682	0.0802782	18.6694	14.0839	23.6112
830	4.0203e+17	0.111162	0.869638	3.14516e+18	6.94393e+16	0.0685459	0.257408	1.86516e+17	1.30662	0.0802645	18.6662	14.0815	23.6072
831	4.0216e+17	0.111198	0.869602	3.14503e+18	6.94393e+16	0.0685247	0.257176	1.8655e+17	1.30643	0.0802513	18.6631	14.0792	23.6033
832	4.02295e+17	0.111235	0.869565	3.1449e+18	6.94393e+16	0.0685029	0.256945	1.86584e+17	1.30624	0.0802376	18.6599	14.0768	23.5993
833	4.02425e+17	0.111271	0.869529	3.14477e+18	6.94393e+16	0.0684817	0.256714	1.86618e+17	1.30605	0.0802243	18.6568	14.0744	23.5954
834	4.02553e+17	0.111306	0.869494	3.14464e+18	6.94393e+16	0.0684608	0.256483	1.86651e+17	1.30586	0.0802113	18.6538	14.0722	23.5916
835	4.02681e+17	0.111341	0.869459	3.14451e+18	6.94393e+16	0.0684401	0.256252	1.86683e+17	1.30568	0.0801984	18.6508	14.0699	23.5878
836	4.02812e+17	0.111378	0.869422	3.14438e+18	6.94393e+16	0.0684188	0.256022	1.86717e+17	1.30549	0.0801852	18.6477	14.0676	23.5839
837	4.02935e+17	0.111412	0.869388	3.14426e+18	6.94393e+16	0.0683988	0.255791	1.86749e+17	1.30531	0.0801727	18.6448	14.0654	23.5802
838	4.03065e+17	0.111448	0.869352	3.14413e+18	6.94393e+16	0.0683777	0.255561	1.86782e+17	1.30512	0.0801596	18.6418	14.0631	23.5763
839	4.03193e+17	0.111483	0.869317	3.144e+18	6.94393e+16	0.068357	0.255331	1.86815e+17	1.30493	0.0801467	18.6388	14.0608	23.5726
840	4.03323e+17	0.111519	0.869281	3.14387e+18	6.94393e+16	0.068336	0.255102	1.86848e+17	1.30475	0.0801336	18.6357	14.0585	23.5687
841	4.03449e+17	0.111554	0.869246	3.14374e+18	6.94393e+16	0.0683155	0.254872	1.8688e+17	1.30456	0.0801209	18.6328	14.0563	23.565
842	4.03577e+17	0.111589	0.869211	3.14361e+18	6.94393e+16	0.0682949	0.254643	1.86912e+17	1.30438	0.0801081	18.6298	14.0541	23.5612
843	4.03709e+17	0.111626	0.869174	3.14348e+18	6.94393e+16	0.0682735	0.254414	1.86946e+17	1.30419	0.0800949	18.6267	14.0517	23.5573
844	4.0384e+17	0.111662	0.869138	3.14335e+18	6.94393e+16	0.0682524	0.254185	1.86979e+17	1.30399	0.0800817	18.6237	14.0494	23.5535
845	4.03968e+17	0.111697	0.869103	3.14322e+18	6.94393e+16	0.0682317	0.253956	1.87012e+17	1.30381	0.0800689	18.6207	14.0472	23.5497
846	4.04098e+17	0.111733	0.869067	3.14309e+18	6.94393e+16	0.0682107	0.253728	1.87045e+17	1.30362	0.0800559	18.6177	14.0449	23.5459
847	4.04223e+17	0.111768	0.869032	3.14297e+18	6.94393e+16	0.0681906	0.253499	1.87076e+17	1.30344	0.0800435	18.6148	14.0427	23.5422
848	4.04352e+17	0.111803	0.868997	3.14284e+18	6.94393e+16	0.0681698	0.253271	1.87109e+17	1.30325	0.0800306	18.6118	14.0405	23.5384
849	4.04479e+17	0.111839	0.868961	3.14271e+18	6.94393e+16	0.0681492	0.253044	1.87142e+17	1.30306	0.0800179	18.6088	14.0382	23.5347
850	4.04605e+17	0.111873	0.868927	3.14259e+18	6.94393e+16	0.068129	0.252816	1.87173e+17	1.30288	0.0800055	18.6059	14.036	23.531
851	4.0473e+17	0.111908	0.868892	3.14246e+18	6.94393e+16	0.0681089	0.252588	1.87205e+17	1.3027	0.0799931	18.603	14.0339	23.5274
852	4.04851e+17	0.111942	0.868858	3.14234e+18	6.94393e+16	0.0680894	0.252361	1.87235e+17	1.30252	0.079981	18.6002	14.0318	23.5238
853	4.04979e+17	0.111977	0.868823	3.14221e+18	6.94393e+16	0.0680688	0.252134	1.87268e+17	1.30233	0.0799683	18.5973	14.0295	23.5201
854	4.05111e+17	0.112013	0.868787	3.14208e+18	6.94393e+16	0.0680477	0.251907	1.87301e+17	1.30214	0.0799553	18.5943	14.0273	23.5163
855	4.05235e+17	0.112048	0.868752	3.14196e+18	6.94393e+16	0.0680277	0.251681	1.87332e+17	1.30196	0.079943	18.5914	14.0251	23.5126
856	4.0536e+17	0.112082	0.868718	3.14183e+18	6.94393e+16	0.0680076	0.251454	1.87364e+17	1.30177	0.0799307	18.5885	14.0229	23.509
857	4.05482e+17	0.112116	0.868684	3.14171e+18	6.94393e+16	0.0679881	0.251228	1.87394e+17	1.3016	0.0799187	18.5857	14.0208	23.5055
858	4.05607e+17	0.112151	0.868649	3.14158e+18	6.94393e+16	0.067968	0.251002	1.87426e+17	1.30141	0.0799064	18.5829	14.0187	23.5019
859	4.05734e+17	0.112186	0.868614	3.14146e+18	6.94393e+16	0.0679478	0.250776	1.87457e+17	1.30123	0.0798939	18.58	14.0165	23.4982
860	4.05862e+17	0.112221	0.868579	3.14133e+18	6.94393e+16	0.0679273	0.250551	1.8749e+17	1.30104	0.0798813	18.5771	14.0143	23.4945
861	4.05986e+17	0.112255	0.868545	3.14121e+18	6.94393e+16	0.0679074	0.250325	1.87521e+17	1.30086	0.0798692	18.5742	14.0121	23.4909
862	4.06114e+17	0.112291	0.868509	3.14108e+18	6.94393e+16	0.067887	0.2501	1.87553e+17	1.30067	0.0798567	18.5713	14.0099	23.4873
863	4.0624e+17	0.112326	0.868474	3.14095e+18	6.94393e+16	0.0678668	0.249875	1.87584e+17	1.30048	0.0798443	18.5684	14.0078	23.4836
864	4.0637e+17	0.112361	0.868439	3.14082e+18	6.94393e+16	0.0678461	0.24965	1.87617e+17	1.30029	0.0798317	18.5655	14.0056	23.4799
865	4.06495e+17	0.112396	0.868404	3.1407e+18	6.94393e+16	0.0678261	0.249426	1.87648e+17	1.30011	0.0798194	18.5627	14.0034	23.4763
866	4.06622e+17	0.112431	0.868369	3.14057e+18	6.94393e+16	0.0678059	0.249201	1.8768e+17	1.29992	0.0798071	18.5598	14.0012	23.4727
867	4.06748e+17	0.112466	0.868334	3.14044e+18	6.94393e+16	0.0677858	0.248977	1.87711e+17	1.29974	0.0797948	18.5569	13.9991	23.4691
868	4.06877e+17	0.112502	0.868298	3.14031e+18	6.94393e+16	0.0677652	0.248753	1.87743e+17	1.29955	0.0797823	18.554	13.9969	23.4654
869	4.07003e+17	0.112536	0.868264	3.14019e+18	6.94393e+16	0.0677452	0.24853	1.87774e+17	1.29936	0.0797701	18.5512	13.9948	23.4618
870	4.07128e+17	0.112571	0.868229	3.14006e+18	6.94393e+16	0.0677253	0.248306	1.87805e+17	1.29918	0.0797579	18.5484	13.9926	23.4582
871	4.07249e+17	0.112605	0.868195	3.13994e+18	6.94393e+16	0.067706	0.248083	1.87836e+17	1.299	0.0797462	18.5456	13.9906	23.4548
872	4.07378e+17	0.11264	0.86816	3.13981e+18	6.94393e+16	0.0676856	0.247859	1.87867e+17	1.29881	0.0797338	18.5427	13.9884	23.4511
873	4.07503e+17	0.112675	0.868125	3.13969e+18	6.94393e+16	0.0676657	0.247636	1.87898e+17	1.29862	0.0797217	18.5399	13.9863	23.4476
874	4.0763e+17	0.11271	0.86809	3.13956e+18	6.94393e+16	0.0676455	0.247414	1.8793e+17	1.29844	0.0797094	18.5371	13.9841	23.444
875	4.07756e+17	0.112745	0.868055	3.13943e+18	6.94393e+16	0.0676255	0.247191	1.87961e+17	1.29825	0.0796973	18.5342	13.982	23.4404
876	4.07881e+17	0.112779	0.868021	3.13931e+18	6.94393e+16	0.0676057	0.246969	1.87992e+17	1.29807	0.0796853	18.5315	13.9799	23.4368
877	4.08007e+17	0.112814	0.867986	3.13918e+18	6.94393e+16	0.0675858	0.246747	1.88023e+17	1.29788	0.0796732	18.5286	13.9777	23.4333
878	4.08131e+17	0.112849	0.867951	3.13906e+18	6.94393e+16	0.0675661	0.246525	1.88054e+17	1.2977	0.0796612	18.5259	13.9757	23.4298
879	4.08257e+17	0.112883	0.867917	3.13893e+18	6.94393e+16	0.0675461	0.246303	1.88085e+17	1.29751	0.0796492	18.5231	13.9735	23.4262
880	4.08387e+17	0.112919	0.867881	3.1388e+18	6.94393e+16	0.0675256	0.246081	1.88117e+17	1.29732	0.0796367	18.5202	13.9714	23.4226
881	4.08512e+17	0.112954	0.867846	3.13868e+18	6.94393e+16	0.0675058	0.24586	1.88147e+17	1.29713	0.0796248	18.5174	13.9693	23.419
882	4.08639e+17	0.112989	0.867811	3.13855e+18	6.94393e+16	0.0674858	0.245639	1.88179e+17	1.29694	0.0796127	18.5146	13.9671	23.4155
883	4.08766e+17	0.113024	0.867776	3.13843e+18	6.94393e+16	0.0674658	0.245418	1.8821e+17	1.29676	0.0796006	18.5118	13.965	23.4119
884	4.08888e+17	0.113058	0.867742	3.1383e+18	6.94393e+16	0.0674465	0.245197	1.8824e+17	1.29658	0.0795889	18.5091	13.963	23.4085
885	4.09013e+17	0.113092	0.867708	3.13818e+18	6.94393e+16	0.0674268	0.244976	1.8827e+17	1.29639	0.0795771	18.5063	13.9609	23.405
886	4.09139e+17	0.113127	0.867673	3.13805e+18	6.94393e+16	0.0674069	0.244756	1.88301e+17	1.2962	0.0795651	18.5035	13.9588	23.4015
887	4.09266e+17	0.113162	0.867638	3.13793e+18	6.94393e+16	0.067387	0.244536	1.88332e+17	1.29602	0.0795531	18.5007	13.9567	23.398
888	4.09392e+17	0.113197	0.867603	3.1378e+18	6.94393e+16	0.0673671	0.244316	1.88363e+17	1.29583	0.0795411	18.4979	13.9546	23.3944
889	4.09518e+17	0.113232	0.867568	3.13767e+18	6.94393e+16	0.0673473	0.244096	1.88394e+17	1.29564	0.0795292	18.4952	13.9525	23.3909
890	4.09644e+17	0.113267	0.867533	3.13755e+18	6.94393e+16	0.0673275	0.243876	1.88425e+17	1.29545	0.0795173	18.4924	13.9504	23.3874
891	4.0977e+17	0.113302	0.867498	3.13742e+18	6.94393e+16	0.0673076	0.243657	1.88455e+17	1.29527	0.0795054	18.4896	13.9483	23.3839
892	4.09896e+17	0.113337	0.867463	3.13729e+18	6.94393e+16	0.0672878	0.243438	1.88486e+17	1.29508	0.0794935	18.4869	13.9462	23.3804
893	4.10021e+17	0.113371	0.867429	3.13717e+18	6.94393e+16	0.0672683	0.243219	1.88516e+17	1.29489	0.0794817	18.4841	13.9442	23.377
894	4.10148e+17	0.113406	0.867394	3.13704e+18	6.94393e+16	0.0672483	0.243	1.88547e+17	1.2947	0.0794698	18.4813	13.9421	23.3735
895	4.10274e+17	0.113441	0.867359	3.13692e+18	6.94393e+16	0.0672286	0.242781	1.88578e+17	1.29452	0.079458	18.4786	13.94	23.37
896	4.10401e+17	0.113476	0.867324	3.13679e+18	6.94393e+16	0.0672086	0.242563	1.88609e+17	1.29433	0.079446	18.4758	13.9379	23.3665
897	4.10525e+17	0.11351	0.86729	3.13667e+18	6.94393e+16	0.0671892	0.242345	1.88639e+17	1.29414	0.0794344	18.4731	13.9359	23.3631
898	4.1065e+17	0.113545	0.867255	3.13654e+18	6.94393e+16	0.0671697	0.242127	1.88669e+17	1.29396	0.0794227	18.4704	13.9338	23.3596
899	4.10776e+17	0.11358	0.86722	3.13641e+18	6.94393e+16	0.0671499	0.241909	1.887e+17	1.29377	0.0794109	18.4677	13.9317	23.3562
900	4.1091e+17	0.113617	0.867183	3.13628e+18	6.94393e+16	0.067129	0.241691	1.88732e+17	1.29357	0.0793984	18.4648	13.9296	23.3525
901	4.11034e+17	0.113651	0.867149	3.13616e+18	6.94393e+16	0.0671096	0.241474	1.88762e+17	1.29338	0.0793868	18.4621	13.9275	23.3491
902	4.11163e+17	0.113687	0.867113	3.13603e+18	6.94393e+16	0.0670896	0.241257	1.88793e+17	1.29319	0.0793749	18.4593	13.9254	23.3456
903	4.11291e+17	0.113722	0.867078	3.1359e+18	6.94393e+16	0.0670695	0.24104	1.88824e+17	1.293	0.0793629	18.4565	13.9233	23.342
904	4.11418e+17	0.113757	0.867043	3.13577e+18	6.94393e+16	0.0670497	0.240823	1.88855e+17	1.29281	0.0793511	18.4537	13.9212	23.3386
905	4.11544e+17	0.113792	0.867008	3.13565e+18	6.94393e+16	0.06703	0.240606	1.88885e+17	1.29262	0.0793394	18.451	13.9192	23.3351
906	4.11671e+17	0.113827	0.866973	3.13552e+18	6.94393e+16	0.0670104	0.24039	1.88915e+17	1.29243	0.0793277	18.4483	13.9171	23.3317
907	4.11798e+17	0.113862	0.866938	3.13539e+18	6.94393e+16	0.0669906	0.240174	1.88946e+17	1.29224	0.079316	18.4456	13.9151	23.3282
908	4.11922e+17	0.113897	0.866903	3.13527e+18	6.94393e+16	0.0669712	0.239957	1.88976e+17	1.29206	0.0793045	18.4429	13.9131	23.3248
909	4.12046e+17	0.113931	0.866869	3.13515e+18	6.94393e+16	0.066952	0.239742	1.89005e+17	1.29187	0.0792931	18.4403	13.9111	23.3215
910	4.1217e+17	0.113965	0.866835	3.13502e+18	6.94393e+16	0.0669328	0.239526	1.89035e+17	1.29169	0.0792817	18.4376	13.9091	23.3181
911	4.12295e+17	0.114	0.8668	3.1349e+18	6.94393e+16	0.0669133	0.23931	1.89065e+17	1.2915	0.0792701	18.4349	13.907	23.3147
912	4.1242e+17	0.114034	0.866766	3.13477e+18	6.94393e+16	0.0668939	0.239095	1.89095e+17	1.29131	0.0792586	18.4322	13.905	23.3114
913	4.12543e+17	0.114068	0.866732	3.13465e+18	6.94393e+16	0.0668747	0.23888	1.89124e+17	1.29113	0.0792473	18.4296	13.903	23.308
914	4.12668e+17	0.114103	0.866697	3.13452e+18	6.94393e+16	0.0668555	0.238665	1.89154e+17	1.29094	0.0792359	18.427	13.901	23.3047
915	4.12792e+17	0.114137	0.866663	3.1344e+18	6.94393e+16	0.0668362	0.23845	1.89184e+17	1.29076	0.0792245	18.4243	13.899	23.3013
916	4.12916e+17	0.114172	0.866628	3.13427e+18	6.94393e+16	0.0668169	0.238236	1.89213e+17	1.29057	0.0792131	18.4217	13.897	23.298
917	4.1304e+17	0.114206	0.866594	3.13415e+18	6.94393e+16	0.0667978	0.238022	1.89243e+17	1.29038	0.0792018	18.419	13.8951	23.2947
918	4.13161e+17	0.114239	0.866561	3.13403e+18	6.94393e+16	0.0667791	0.237808	1.89272e+17	1.2902	0.0791908	18.4165	13.8931	23.2914
919	4.13287e+17	0.114274	0.866526	3.1339e+18	6.94393e+16	0.0667597	0.237594	1.89301e+17	1.29001	0.0791793	18.4138	13.8911	23.288
920	4.13412e+17	0.114309	0.866491	3.13378e+18	6.94393e+16	0.0667402	0.23738	1.89331e+17	1.28982	0.0791679	18.4111	13.8891	23.2847
921	4.13533e+17	0.114342	0.866458	3.13366e+18	6.94393e+16	0.0667216	0.237166	1.8936e+17	1.28964	0.0791569	18.4086	13.8872	23.2814
922	4.13659e+17	0.114377	0.866423	3.13353e+18	6.94393e+16	0.0667021	0.236953	1.8939e+17	1.28945	0.0791454	18.4059	13.8852	23.2781
923	4.13783e+17	0.114411	0.866389	3.13341e+18	6.94393e+16	0.066683	0.23674	1.89419e+17	1.28927	0.0791342	18.4033	13.8832	23.2748
924	4.13908e+17	0.114446	0.866354	3.13328e+18	6.94393e+16	0.0666638	0.236527	1.89449e+17	1.28908	0.0791229	18.4007	13.8812	23.2714
925	4.14031e+17	0.11448	0.86632	3.13316e+18	6.94393e+16	0.0666449	0.236314	1.89478e+17	1.28889	0.0791118	18.3981	13.8793	23.2682
926	4.14155e+17	0.114514	0.866286	3.13304e+18	6.94393e+16	0.0666257	0.236101	1.89507e+17	1.28871	0.0791005	18.3955	13.8773	23.2649
927	4.14278e+17	0.114548	0.866252	3.13291e+18	6.94393e+16	0.0666067	0.235889	1.89536e+17	1.28852	0.0790894	18.3929	13.8753	23.2616
928	4.14402e+17	0.114582	0.866218	3.13279e+18	6.94393e+16	0.0665877	0.235677	1.89565e+17	1.28833	0.0790783	18.3903	13.8734	23.2583
929	4.14525e+17	0.114616	0.866184	3.13267e+18	6.94393e+16	0.0665689	0.235465	1.89594e+17	1.28815	0.0790672	18.3877	13.8714	23.2551
930	4.1465e+17	0.114651	0.866149	3.13254e+18	6.94393e+16	0.0665497	0.235253	1.89624e+17	1.28796	0.079056	18.3851	13.8695	23.2518
931	4.1477e+17	0.114684	0.866116	3.13242e+18	6.94393e+16	0.0665312	0.235041	1.89652e+17	1.28778	0.0790452	18.3826	13.8676	23.2486
932	4.14897e+17	0.114719	0.866081	3.13229e+18	6.94393e+16	0.0665118	0.23483	1.89682e+17	1.28759	0.0790338	18.38	13.8656	23.2452
933	4.15022e+17	0.114754	0.866046	3.13217e+18	6.94393e+16	0.0664925	0.234619	1.89711e+17	1.2874	0.0790226	18.3773	13.8636	23.2419
934	4.15149e+17	0.114789	0.866011	3.13204e+18	6.94393e+16	0.0664731	0.234408	1.89741e+17	1.28721	0.0790112	18.3747	13.8616	23.2386
935	4.15274e+17	0.114823	0.865977	3.13192e+18	6.94393e+16	0.066454	0.234197	1.8977e+17	1.28702	0.0790001	18.3721	13.8597	23.2353
936	4.15397e+17	0.114858	0.865942	3.13179e+18	6.94393e+16	0.066435	0.233986	1.89799e+17	1.28683	0.078989	18.3695	13.8577	23.2321
937	4.15519e+17	0.114891	0.865909	3.13167e+18	6.94393e+16	0.0664164	0.233776	1.89828e+17	1.28665	0.0789782	18.367	13.8558	23.2289
938	4.15642e+17	0.114925	0.865875	3.13155e+18	6.94393e+16	0.0663977	0.233565	1.89856e+17	1.28646	0.0789673	18.3645	13.8539	23.2257
939	4.15765e+17	0.114959	0.865841	3.13143e+18	6.94393e+16	0.0663788	0.233355	1.89885e+17	1.28628	0.0789563	18.3619	13.852	23.2224
940	4.1589e+17	0.114994	0.865806	3.1313e+18	6.94393e+16	0.0663597	0.233145	1.89914e+17	1.28609	0.0789452	18.3594	13.85	23.2192
941	4.16011e+17	0.115027	0.865773	3.13118e+18	6.94393e+16	0.0663413	0.232936	1.89942e+17	1.2859	0.0789345	18.3569	13.8482	23.216
942	4.16132e+17	0.115061	0.865739	3.13106e+18	6.94393e+16	0.0663227	0.232726	1.89971e+17	1.28572	0.0789237	18.3544	13.8463	23.2129
943	4.16256e+17	0.115095	0.865705	3.13094e+18	6.94393e+16	0.0663039	0.232517	1.89999e+17	1.28553	0.0789128	18.3518	13.8444	23.2096
944	4.16379e+17	0.115129	0.865671	3.13081e+18	6.94393e+16	0.0662851	0.232307	1.90028e+17	1.28535	0.0789019	18.3493	13.8424	23.2064
945	4.16502e+17	0.115163	0.865637	3.13069e+18	6.94393e+16	0.0662664	0.232098	1.90057e+17	1.28516	0.0788911	18.3468	13.8405	23.2033
946	4.16625e+17	0.115197	0.865603	3.13057e+18	6.94393e+16	0.0662476	0.23189	1.90085e+17	1.28497	0.0788802	18.3442	13.8386	23.2001
947	4.16752e+17	0.115232	0.865568	3.13044e+18	6.94393e+16	0.0662284	0.231681	1.90115e+17	1.28478	0.078869	18.3416	13.8367	23.1968
948	4.16877e+17	0.115267	0.865533	3.13031e+18	6.94393e+16	0.0662093	0.231473	1.90144e+17	1.28459	0.078858	18.3391	13.8347	23.1935
949	4.16999e+17	0.1153	0.8655	3.13019e+18	6.94393e+16	0.0661908	0.231264	1.90172e+17	1.28441	0.0788473	18.3366	13.8329	23.1904
950	4.17121e+17	0.115334	0.865466	3.13007e+18	6.94393e+16	0.0661723	0.231056	1.902e+17	1.28422	0.0788366	18.3341	13.831	23.1872
951	4.17244e+17	0.115368	0.865432	3.12995e+18	6.94393e+16	0.0661536	0.230849	1.90228e+17	1.28403	0.0788258	18.3316	13.8291	23.1841
952	4.17368e+17	0.115402	0.865398	3.12982e+18	6.94393e+16	0.0661348	0.230641	1.90257e+17	1.28384	0.078815	18.3291	13.8272	23.1809
953	4.17491e+17	0.115437	0.865363	3.1297e+18	6.94393e+16	0.0661161	0.230433	1.90285e+17	1.28366	0.0788042	18.3266	13.8253	23.1777
954	4.17615e+17	0.115471	0.865329	3.12958e+18	6.94393e+16	0.0660973	0.230226	1.90314e+17	1.28347	0.0787934	18.324	13.8234	23.1745
955	4.17741e+17	0.115506	0.865294	3.12945e+18	6.94393e+16	0.0660783	0.230019	1.90343e+17	1.28328	0.0787824	18.3215	13.8215	23.1713
956	4.17866e+17	0.11554	0.86526	3.12933e+18	6.94393e+16	0.0660594	0.229812	1.90371e+17	1.28309	0.0787716	18.319	13.8196	23.1681
957	4.1799e+17	0.115575	0.865225	3.1292e+18	6.94393e+16	0.0660405	0.229605	1.904e+17	1.2829	0.0787607	18.3164	13.8177	23.1649
958	4.18114e+17	0.115609	0.865191	3.12908e+18	6.94393e+16	0.0660218	0.229399	1.90429e+17	1.28271	0.07875	18.3139	13.8158	23.1618
959	4.1824e+17	0.115644	0.865156	3.12895e+18	6.94393e+16	0.0660028	0.229192	1.90457e+17	1.28252	0.078739	18.3114	13.8139	23.1585
960	4.18364e+17	0.115678	0.865122	3.12883e+18	6.94393e+16	0.0659841	0.228986	1.90486e+17	1.28233	0.0787283	18.3089	13.812	23.1554
961	4.18491e+17	0.115713	0.865087	3.1287e+18	6.94393e+16	0.0659649	0.22878	1.90515e+17	1.28214	0.0787173	18.3064	13.8101	23.1522
962	4.18615e+17	0.115747	0.865053	3.12858e+18	6.94393e+16	0.0659462	0.228574	1.90543e+17	1.28195	0.0787066	18.3039	13.8082	23.149
963	4.1874e+17	0.115782	0.865018	3.12845e+18	6.94393e+16	0.0659274	0.228369	1.90572e+17	1.28176	0.0786958	18.3014	13.8063	23.1458
964	4.18869e+17	0.115817	0.864983	3.12832e+18	6.94393e+16	0.0659079	0.228163	1.90601e+17	1.28156	0.0786847	18.2988	13.8043	23.1426
965	4.18992e+17	0.115852	0.864948	3.1282e+18	6.94393e+16	0.0658893	0.227958	1.90629e+17	1.28137	0.0786741	18.2963	13.8025	23.1394
966	4.1912e+17	0.115887	0.864913	3.12807e+18	6.94393e+16	0.0658701	0.227753	1.90659e+17	1.28118	0.078663	18.2937	13.8005	23.1362
967	4.19247e+17	0.115922	0.864878	3.12794e+18	6.94393e+16	0.0658511	0.227548	1.90687e+17	1.28098	0.0786522	18.2912	13.7986	23.133
968	4.19374e+17	0.115957	0.864843	3.12782e+18	6.94393e+16	0.0658319	0.227343	1.90716e+17	1.28079	0.0786412	18.2887	13.7967	23.1298
969	4.19499e+17	0.115992	0.864808	3.12769e+18	6.94393e+16	0.0658132	0.227139	1.90745e+17	1.2806	0.0786306	18.2862	13.7948	23.1266
970	4.19623e+17	0.116026	0.864774	3.12757e+18	6.94393e+16	0.0657945	0.226935	1.90773e+17	1.28041	0.0786199	18.2837	13.793	23.1235
971	4.19748e+17	0.11606	0.86474	3.12744e+18	6.94393e+16	0.0657758	0.22673	1.90801e+17	1.28022	0.0786093	18.2812	13.7911	23.1204
972	4.19875e+17	0.116096	0.864704	3.12732e+18	6.94393e+16	0.0657567	0.226526	1.9083e+17	1.28002	0.0785984	18.2787	13.7892	23.1172
973	4.19999e+17	0.11613	0.86467	3.12719e+18	6.94393e+16	0.0657381	0.226323	1.90858e+17	1.27983	0.0785878	18.2762	13.7873	23.1141
974	4.20129e+17	0.116166	0.864634	3.12706e+18	6.94393e+16	0.0657186	0.226119	1.90888e+17	1.27963	0.0785767	18.2737	13.7854	23.1108
975	4.20252e+17	0.1162	0.8646	3.12694e+18	6.94393e+16	0.0657003	0.225916	1.90915e+17	1.27945	0.0785663	18.2712	13.7836	23.1077
976	4.2038e+17	0.116235	0.864565	3.12681e+18	6.94393e+16	0.065681	0.225712	1.90944e+17	1.27925	0.0785554	18.2687	13.7816	23.1045
977	4.20506e+17	0.11627	0.86453	3.12669e+18	6.94393e+16	0.0656622	0.225509	1.90973e+17	1.27906	0.0785447	18.2662	13.7798	23.1014
978	4.20634e+17	0.116306	0.864494	3.12656e+18	6.94393e+16	0.065643	0.225306	1.91002e+17	1.27886	0.0785338	18.2637	13.7779	23.0982
979	4.20761e+17	0.116341	0.864459	3.12643e+18	6.94393e+16	0.0656241	0.225104	1.9103e+17	1.27867	0.0785231	18.2612	13.776	23.095
980	4.20891e+17	0.116377	0.864423	3.1263e+18	6.94393e+16	0.0656047	0.224901	1.91059e+17	1.27847	0.0785121	18.2586	13.7741	23.0918
981	4.21016e+17	0.116411	0.864389	3.12618e+18	6.94393e+16	0.0655861	0.224699	1.91087e+17	1.27828	0.0785016	18.2562	13.7722	23.0887
982	4.21147e+17	0.116447	0.864353	3.12604e+18	6.94393e+16	0.0655666	0.224497	1.91117e+17	1.27808	0.0784906	18.2536	13.7703	23.0855
983	4.21278e+17	0.116484	0.864316	3.12591e+18	6.94393e+16	0.0655469	0.224295	1.91146e+17	1.27787	0.0784794	18.251	13.7683	23.0822
984	4.21405e+17	0.116519	0.864281	3.12579e+18	6.94393e+16	0.065528	0.224093	1.91175e+17	1.27768	0.0784688	18.2486	13.7665	23.079
985	4.21532e+17	0.116554	0.864246	3.12566e+18	6.94393e+16	0.0655092	0.223892	1.91203e+17	1.27748	0.0784581	18.2461	13.7646	23.0759
986	4.21663e+17	0.11659	0.86421	3.12553e+18	6.94393e+16	0.0654898	0.22369	1.91232e+17	1.27728	0.0784472	18.2435	13.7627	23.0727
987	4.2179e+17	0.116625	0.864175	3.1254e+18	6.94393e+16	0.0654708	0.223489	1.91261e+17	1.27709	0.0784365	18.241	13.7608	23.0696
988	4.2192e+17	0.116661	0.864139	3.12527e+18	6.94393e+16	0.0654515	0.223288	1.9129e+17	1.27689	0.0784256	18.2385	13.7589	23.0664
989	4.22051e+17	0.116697	0.864103	3.12514e+18	6.94393e+16	0.0654321	0.223087	1.91319e+17	1.27669	0.0784147	18.236	13.757	23.0631
990	4.22186e+17	0.116735	0.864065	3.125e+18	6.94393e+16	0.065412	0.222886	1.91349e+17	1.27648	0.0784034	18.2333	13.755	23.0598
991	4.22314e+17	0.11677	0.86403	3.12488e+18	6.94393e+16	0.065393	0.222686	1.91378e+17	1.27628	0.0783927	18.2309	13.7531	23.0567
992	4.2244e+17	0.116805	0.863995	3.12475e+18	6.94393e+16	0.0653743	0.222485	1.91406e+17	1.27609	0.0783822	18.2284	13.7513	23.0536
993	4.22573e+17	0.116842	0.863958	3.12462e+18	6.94393e+16	0.0653547	0.222285	1.91435e+17	1.27589	0.0783712	18.2259	13.7493	23.0503
994	4.22708e+17	0.116879	0.863921	3.12448e+18	6.94393e+16	0.0653346	0.222085	1.91465e+17	1.27568	0.0783599	18.2232	13.7474	23.047
995	4.22839e+17	0.116915	0.863885	3.12435e+18	6.94393e+16	0.0653153	0.221886	1.91494e+17	1.27548	0.078349	18.2207	13.7454	23.0438
996	4.22971e+17	0.116952	0.863848	3.12422e+18	6.94393e+16	0.0652958	0.221686	1.91524e+17	1.27527	0.0783381	18.2182	13.7435	23.0406
997	4.23104e+17	0.116989	0.863811	3.12409e+18	6.94393e+16	0.065276	0.221487	1.91553e+17	1.27507	0.0783271	18.2156	13.7416	23.0374
998	4.23242e+17	0.117027	0.863773	3.12395e+18	6.94393e+16	0.0652556	0.221287	1.91584e+17	1.27486	0.0783157	18.2129	13.7396	23.034
999	4.23381e+17	0.117065	0.863735	3.12381e+18	6.94393e+16	0.0652352	0.221088	1.91614e+17	1.27464	0.0783042	18.2103	13.7376	23.0307
1000	4.23529e+17	0.117106	0.863694	3.12366e+18	6.94393e+16	0.0652134	0.220889	1.91647e+17	1.27441	0.078292	18.2074	13.7354	23.0271
1001	4.23664e+17	0.117143	0.863657	3.12353e+18	6.94393e+16	0.0651935	0.220691	1.91677e+17	1.27421	0.0782809	18.2049	13.7335	23.0238
1002	4.23802e+17	0.117181	0.863619	3.12339e+18	6.94393e+16	0.0651731	0.220492	1.91707e+17	1.27399	0.0782695	18.2022	13.7315	23.0204
1003	4.23936e+17	0.117219	0.863581	3.12325e+18	6.94393e+16	0.0651533	0.220294	1.91737e+17	1.27379	0.0782585	18.1996	13.7296	23.0172
1004	4.2407e+17	0.117256	0.863544	3.12312e+18	6.94393e+16	0.0651336	0.220096	1.91767e+17	1.27358	0.0782475	18.1971	13.7276	23.014
1005	4.24203e+17	0.117292	0.863508	3.12299e+18	6.94393e+16	0.0651141	0.219898	1.91796e+17	1.27338	0.0782366	18.1946	13.7257	23.0108
1006	4.24336e+17	0.117329	0.863471	3.12286e+18	6.94393e+16	0.0650946	0.2197	1.91825e+17	1.27317	0.0782257	18.192	13.7238	23.0076
1007	4.2447e+17	0.117366	0.863434	3.12272e+18	6.94393e+16	0.0650749	0.219502	1.91854e+17	1.27296	0.0782148	18.1895	13.7219	23.0043
1008	4.24603e+17	0.117403	0.863397	3.12259e+18	6.94393e+16	0.0650554	0.219305	1.91884e+17	1.27276	0.0782039	18.187	13.72	23.0011
1009	4.24734e+17	0.117439	0.863361	3.12246e+18	6.94393e+16	0.0650362	0.219107	1.91912e+17	1.27256	0.0781932	18.1845	13.7181	22.998
1010	4.24866e+17	0.117476	0.863324	3.12232e+18	6.94393e+16	0.0650167	0.21891	1.91941e+17	1.27235	0.0781824	18.182	13.7162	22.9948
1011	4.24997e+17	0.117512	0.863288	3.12219e+18	6.94393e+16	0.0649975	0.218713	1.9197e+17	1.27215	0.0781718	18.1795	13.7143	22.9917
1012	4.25132e+17	0.117549	0.863251	3.12206e+18	6.94393e+16	0.0649779	0.218517	1.91999e+17	1.27194	0.0781609	18.1769	13.7124	22.9885
1013	4.25262e+17	0.117585	0.863215	3.12193e+18	6.94393e+16	0.0649588	0.21832	1.92028e+17	1.27174	0.0781503	18.1745	13.7106	22.9854
1014	4.25393e+17	0.117621	0.863179	3.1218e+18	6.94393e+16	0.0649396	0.218124	1.92056e+17	1.27154	0.0781396	18.172	13.7087	22.9822
1015	4.25523e+17	0.117657	0.863143	3.12167e+18	6.94393e+16	0.0649206	0.217927	1.92085e+17	1.27134	0.0781291	18.1696	13.7069	22.9791
1016	4.25653e+17	0.117693	0.863107	3.12154e+18	6.94393e+16	0.0649017	0.217731	1.92113e+17	1.27114	0.0781186	18.1671	13.705	22.9761
1017	4.25784e+17	0.117729	0.863071	3.12141e+18	6.94393e+16	0.0648825	0.217535	1.92141e+17	1.27094	0.0781081	18.1647	13.7032	22.973
1018	4.25914e+17	0.117766	0.863034	3.12128e+18	6.94393e+16	0.0648634	0.21734	1.9217e+17	1.27073	0.0780975	18.1622	13.7013	22.9699
1019	4.26042e+17	0.117801	0.862999	3.12115e+18	6.94393e+16	0.0648449	0.217144	1.92198e+17	1.27054	0.0780872	18.1598	13.6995	22.9668
1020	4.26173e+17	0.117837	0.862963	3.12102e+18	6.94393e+16	0.0648258	0.216949	1.92226e+17	1.27033	0.0780767	18.1574	13.6977	22.9637
1021	4.263e+17	0.117872	0.862928	3.12089e+18	6.94393e+16	0.0648073	0.216754	1.92254e+17	1.27014	0.0780665	18.155	13.6959	22.9607
1022	4.26432e+17	0.117909	0.862891	3.12076e+18	6.94393e+16	0.064788	0.216559	1.92282e+17	1.26993	0.0780558	18.1525	13.694	22.9576
1023	4.26563e+17	0.117945	0.862855	3.12063e+18	6.94393e+16	0.0647689	0.216364	1.92311e+17	1.26973	0.0780454	18.1501	13.6922	22.9545
1024	4.26694e+17	0.117981	0.862819	3.1205e+18	6.94393e+16	0.0647499	0.216169	1.92339e+17	1.26953	0.0780349	18.1476	13.6903	22.9514
1025	4.26823e+17	0.118017	0.862783	3.12037e+18	6.94393e+16	0.0647311	0.215975	1.92367e+17	1.26933	0.0780245	18.1452	13.6885	22.9484
1026	4.26954e+17	0.118053	0.862747	3.12024e+18	6.94393e+16	0.0647121	0.21578	1.92395e+17	1.26912	0.0780141	18.1428	13.6867	22.9453
1027	4.27083e+17	0.118089	0.862711	3.12011e+18	6.94393e+16	0.0646934	0.215586	1.92423e+17	1.26892	0.0780038	18.1404	13.6849	22.9423
1028	4.27214e+17	0.118125	0.862675	3.11998e+18	6.94393e+16	0.0646744	0.215392	1.92451e+17	1.26872	0.0779934	18.138	13.683	22.9392
1029	4.27343e+17	0.118161	0.862639	3.11985e+18	6.94393e+16	0.0646557	0.215199	1.92479e+17	1.26852	0.0779831	18.1356	13.6812	22.9362
1030	4.27474e+17	0.118197	0.862603	3.11972e+18	6.94393e+16	0.0646368	0.215005	1.92507e+17	1.26832	0.0779727	18.1332	13.6794	22.9332
1031	4.27604e+17	0.118233	0.862567	3.11959e+18	6.94393e+16	0.0646179	0.214812	1.92535e+17	1.26812	0.0779624	18.1308	13.6776	22.9301
1032	4.27734e+17	0.118269	0.862531	3.11946e+18	6.94393e+16	0.064599	0.214618	1.92563e+17	1.26791	0.077952	18.1284	13.6758	22.9271
1033	4.27865e+17	0.118305	0.862495	3.11933e+18	6.94393e+16	0.0645802	0.214425	1.92591e+17	1.26771	0.0779417	18.126	13.674	22.924
1034	4.27999e+17	0.118342	0.862458	3.11919e+18	6.94393e+16	0.0645607	0.214232	1.9262e+17	1.2675	0.077931	18.1235	13.6721	22.9209
1035	4.28127e+17	0.118377	0.862423	3.11906e+18	6.94393e+16	0.0645422	0.21404	1.92647e+17	1.2673	0.0779209	18.1211	13.6703	22.9179
1036	4.28256e+17	0.118413	0.862387	3.11894e+18	6.94393e+16	0.0645236	0.213847	1.92675e+17	1.26711	0.0779108	18.1188	13.6686	22.9149
1037	4.28387e+17	0.118449	0.862351	3.1188e+18	6.94393e+16	0.0645046	0.213655	1.92703e+17	1.2669	0.0779004	18.1164	13.6667	22.9119
1038	4.28517e+17	0.118485	0.862315	3.11867e+18	6.94393e+16	0.0644859	0.213463	1.9273e+17	1.2667	0.0778902	18.114	13.6649	22.9089
1039	4.28647e+17	0.118521	0.862279	3.11854e+18	6.94393e+16	0.0644672	0.213271	1.92758e+17	1.2665	0.07788	18.1116	13.6632	22.9059
1040	4.28774e+17	0.118556	0.862244	3.11842e+18	6.94393e+16	0.0644489	0.213079	1.92785e+17	1.2663	0.07787	18.1093	13.6614	22.9029
1041	4.28902e+17	0.118592	0.862208	3.11829e+18	6.94393e+16	0.0644305	0.212887	1.92812e+17	1.2661	0.07786	18.107	13.6596	22.9
1042	4.2903e+17	0.118627	0.862173	3.11816e+18	6.94393e+16	0.064412	0.212696	1.9284e+17	1.2659	0.0778499	18.1046	13.6579	22.897
1043	4.29159e+17	0.118663	0.862137	3.11803e+18	6.94393e+16	0.0643935	0.212504	1.92867e+17	1.2657	0.0778398	18.1023	13.6561	22.8941
1044	4.2929e+17	0.118699	0.862101	3.1179e+18	6.94393e+16	0.0643747	0.212313	1.92895e+17	1.2655	0.0778296	18.0999	13.6543	22.8911
1045	4.29423e+17	0.118736	0.862064	3.11777e+18	6.94393e+16	0.0643555	0.212122	1.92923e+17	1.26529	0.0778192	18.0975	13.6525	22.888
1046	4.29553e+17	0.118772	0.862028	3.11764e+18	6.94393e+16	0.0643369	0.211931	1.92951e+17	1.26509	0.0778091	18.0951	13.6507	22.885
1047	4.2968e+17	0.118807	0.861993	3.11751e+18	6.94393e+16	0.0643186	0.211741	1.92978e+17	1.26489	0.0777992	18.0928	13.649	22.8821
1048	4.29811e+17	0.118843	0.861957	3.11738e+18	6.94393e+16	0.0642999	0.21155	1.93005e+17	1.26469	0.077789	18.0905	13.6472	22.8791
1049	4.29942e+17	0.118879	0.861921	3.11725e+18	6.94393e+16	0.0642811	0.21136	1.93033e+17	1.26448	0.0777788	18.0881	13.6454	22.8761
1050	4.30074e+17	0.118916	0.861884	3.11712e+18	6.94393e+16	0.0642621	0.21117	1.93061e+17	1.26428	0.0777686	18.0857	13.6436	22.8731
1051	4.30204e+17	0.118951	0.861849	3.11699e+18	6.94393e+16	0.0642436	0.21098	1.93088e+17	1.26408	0.0777586	18.0834	13.6419	22.8702
1052	4.30336e+17	0.118988	0.861812	3.11686e+18	6.94393e+16	0.0642247	0.21079	1.93116e+17	1.26387	0.0777483	18.081	13.6401	22.8672
1053	4.30466e+17	0.119024	0.861776	3.11672e+18	6.94393e+16	0.064206	0.2106	1.93144e+17	1.26367	0.0777382	18.0787	13.6383	22.8642
[truncated: 9,283 more rows]
